# Supplementary material for: Interactions between body size, abundance, seasonality, and phenology in forest beetles
Source: Ecol Evol. 2017 Jan 23;7(4):1091–100. doi: 10.1002/ece3.2732 (PMC5306008; doi:10.1002/ece3.2732)
Supplement: Supplementary file 1 [file ECE3-7-1091-s001.xlsx]

## Sheet: Data
Table S2.1: List of 588 beetle species with the traits used for modeling. All variables are explained in the main text
				Response variables (Flight activity period)
Species	Saproxylic	Family	Family2	Flight activity period* (days)	MTL (days)	WMSD (months)	Seasonality index	Peak activity	Total abundance	Number of traps (presence)	Weighted latitude	Weighted longitude	Standard deviation of weighted latitude	Standard deviation of weighted longitude	Mean body size (mm)	Minimum body size (mm)	Maximum body size (mm)	Size measurement source	Alternative name in source	full reference/web link
Acidota crenata	Yes	Staphylinidae	Staphylinidae	57.9808	98.2158	0.847727	0.475911	160.163	115	96	60.068	9.45322	0.353893	2.00184	6	5	7	Die Käfer Europas		http://www.coleo-net.de/
Acrostiba borealis	No	Staphylinidae	Staphylinidae	52.7037	91.5294	0.690267	0.637079	183.263	65	49	59.8057	10.5887	0.398628	0.713502	5	4.5	5.5	Unknown (1987)		Unknown (1987)
Acrotona fungi	No	Staphylinidae	Staphylinidae	69.9231	99.2775	0.725942	0.573938	167.327	144	117	60.2858	10.9787	0.733558	0.46169	2.35	1.9	2.8	Munster (1924)		Munster T (1924) Bidrag til kjendskapen om slekten Atheta THOMS (Col. Staph.) Norsk Entomologisk Tidsskrift, Bind II, Hefte I
Acrotona orbata	No	Staphylinidae	Staphylinidae	71.5833	88.4167	0.772618	0.460909	186.542	30	28	59.4833	9.85751	0.493582	1.27241	2.4	2	2.8	Munster (1924)		Munster T (1924) Bidrag til kjendskapen om slekten Atheta THOMS (Col. Staph.) Norsk Entomologisk Tidsskrift, Bind II, Hefte I
Acrotrichis cognata	No	Ptiliidae	Staphylinoidea	70.4444	96.4444	0.99373	0.394579	180.5	26	20	60.221	10.9159	0.60319	0.500651	0.9	0.9	0.9	Die Käfer Europas		http://www.coleo-net.de/
Acrotrichis insularis	No	Ptiliidae	Staphylinoidea	65.495	94.022	0.722425	0.59971	163.837	384	213	60.6501	11.084	0.679468	0.571899	0.9	0.9	0.9	Die Käfer Europas		http://www.coleo-net.de/
Acrotrichis intermedia	No	Ptiliidae	Staphylinoidea	76.8914	93.9839	0.778651	0.524207	170.278	1893	543	60.4999	10.9865	0.750676	0.623663	1.05	1	1.1	Die Käfer Europas		http://www.coleo-net.de/
Acrotrichis rugulosa	Yes	Ptiliidae	Staphylinoidea	61.3333	109.25	0.745356	0.600159	170.333	13	12	59.5895	10.3228	0.300852	0.612176	0.9	0.9	0.9	Die Käfer Europas		http://www.coleo-net.de/
Acrulia inflata	Yes	Staphylinidae	Staphylinidae	73.3077	95.5962	0.699206	0.599192	168.808	36	30	60.5525	10.962	0.799045	0.623078	2.25	2	2.5	Seibold et al. (2015)		Seibold S, Brandl R, Buse J, Hothorn T, Schmidl J, Thorn S and Muller J (2015) Association of extinction risk of saproxylic beetles with ecological degradation of forests in Europe. Conservation Biology, 29, 382-465
Adalia bipunctata	No	Coccinellidae	Cucujoidea	54.4	89.4	0.684935	0.618929	164.8	10	9	59.6151	10.8388	0.315548	0.353497	5	4	6	Die Käfer Europas		http://www.coleo-net.de/
Adalia decempunctata	No	Coccinellidae	Cucujoidea	70.6923	92.7203	0.9071	0.30771	175.213	35	29	59.4252	10.2177	0.340986	0.482831	4.25	3.5	5	Die Käfer Europas		http://www.coleo-net.de/
Aegomorphus clavipes	Yes	Cerambycidae	Cerambycidae	45.5714	51.9048	0.624926	0.761333	194.214	17	13	59.8565	10.9879	0.0163697	0.0310595	14	NA	NA	Seibold et al. (2015)		Seibold S, Brandl R, Buse J, Hothorn T, Schmidl J, Thorn S and Muller J (2015) Association of extinction risk of saproxylic beetles with ecological degradation of forests in Europe. Conservation Biology, 29, 382-656
Agathidium badium	Yes	Leiodidae	Leiodidae	53.2143	94.2143	0.709899	0.652974	176.393	117	98	59.9198	10.7229	0.44394	0.579797	2.45	2.1	2.8	Die Käfer Europas		http://www.coleo-net.de/
Agathidium confusum	Yes	Leiodidae	Leiodidae	60.8824	96.8627	0.647059	0.646547	187.461	47	34	60.0899	10.3736	0.970144	1.16803	2.35	2.2	3.3	Die Käfer Europas	Neoceble confusum	http://www.coleo-net.de/
Agathidium nigripenne	Yes	Leiodidae	Leiodidae	67.5256	91.4395	0.763631	0.528985	171.189	425	181	59.9891	10.7548	0.289358	0.335735	2.75	2	3.5	Seibold et al. (2015)		Seibold S, Brandl R, Buse J, Hothorn T, Schmidl J, Thorn S and Muller J (2015) Association of extinction risk of saproxylic beetles with ecological degradation of forests in Europe. Conservation Biology, 29, 382-493
Agathidium rotundatum	Yes	Leiodidae	Leiodidae	48.5294	91.0111	0.614286	0.696209	168.137	62	57	59.8439	10.8275	0.261895	0.450175	2.5	2.1	2.9	Die Käfer Europas	Neoceble rotundatum	http://www.coleo-net.de/
Agathidium seminulum	Yes	Leiodidae	Leiodidae	60.2747	91.1861	0.742364	0.600111	180.603	502	352	59.9235	10.6889	0.603407	0.653085	2.25	2	2.5	Die Käfer Europas		http://www.coleo-net.de/
Agathidium varians	Yes	Leiodidae	Leiodidae	56.3	99.25	0.836039	0.360978	180.4	23	17	58.7904	9.19519	0.553779	1.03361	2.75	2.5	3.2	Die Käfer Europas	Neoceble varians	http://www.coleo-net.de/
Agonum fuliginosum	No	Carabidae	Carabidae	68.75	92.9167	0.87489	0.359374	166.125	11	9	60.0831	11.0349	0.505649	0.172714	6.5	6	7	Die Käfer Europas		http://www.coleo-net.de/
Agrilus sulcicollis	Yes	Buprestidae	Buprestoidea	43.6667	96.5	0.493007	0.79285	179.889	13	12	59.1907	9.80016	0.19685	0.381484	7.25	6	8.5	Seibold et al. (2015)		Seibold S, Brandl R, Buse J, Hothorn T, Schmidl J, Thorn S and Muller J (2015) Association of extinction risk of saproxylic beetles with ecological degradation of forests in Europe. Conservation Biology, 29, 382-609
Aloconota gregaria	No	Staphylinidae	Staphylinidae	68.3077	97.4769	0.758456	0.536567	167.077	58	28	59.6706	10.8127	0.360799	0.267736	3.25	2.7	3.8	Die Käfer Europas		http://www.coleo-net.de/
Aloconota subgrandis	No	Staphylinidae	Staphylinidae	49.4545	63.0839	0.483187	0.777874	156.182	49	35	60.818	11.1423	0.753446	0.56449	3.75	3.5	4	Die Käfer Europas		http://www.coleo-net.de/
Alosterna tabacicolor	Yes	Cerambycidae	Cerambycidae	73.5217	93.8478	0.727343	0.614749	170.413	66	51	59.6111	9.99786	0.584644	0.985623	7	6	9.5	Seibold et al. (2015)		Seibold S, Brandl R, Buse J, Hothorn T, Schmidl J, Thorn S and Muller J (2015) Association of extinction risk of saproxylic beetles with ecological degradation of forests in Europe. Conservation Biology, 29, 382-604
Altica quercetorum	No	Chrysomelidae	Chrysomeloidea	60.1111	89	0.823529	0.380942	164.556	49	34	59.1516	9.95435	0.0380692	0.0821611	4.5	4	5	Die Käfer Europas		http://www.coleo-net.de/
Amara lunicollis	No	Carabidae	Carabidae	32.2143	46.5714	0	0.945913	145.536	15	15	59.822	10.7594	0.163891	0.355986	7.5	6.5	8.5	Die Käfer Europas		http://www.coleo-net.de/
Amara plebeja	No	Carabidae	Carabidae	45.4286	62.7619	0.458258	0.802985	173.333	11	10	60.8823	11.271	0.619994	0.321268	6.25	6	6.5	Zeno.org
Amidobia talpa	No	Staphylinidae	Staphylinidae	52	61	0.458258	0.802985	160	11	10	59.994	10.4902	0.560214	0.517816	1.5	NA	NA	Die Käfer Europas		http://www.coleo-net.de/
Amischa analis	No	Staphylinidae	Staphylinidae	67.0625	93.49	0.722778	0.603553	167.606	200	141	60.281	10.9904	0.650423	0.428462	2.25	2	2.5	Die Käfer Europas		http://www.coleo-net.de/
Amischa analis-gr.	No	Staphylinidae	Staphylinidae	54	89.1818	0.748035	0.5613	159.818	30	19	59.2109	10.3314	0.0687315	0.40477	2	NA	NA	Die Käfer Europas		http://www.coleo-net.de/
Amischa nigrofusca	No	Staphylinidae	Staphylinidae	68.6923	96.8385	1.01707	0.323112	165.808	29	28	60.3859	10.9896	0.721196	0.457632	2.25	2	2.5	Die Käfer Europas		http://www.coleo-net.de/
Ampedus balteatus	Yes	Elateridae	Elateridae	65.3935	90.4696	0.680957	0.619751	164.848	1432	592	59.6057	10.253	0.597041	1.06633	8.75	7.5	10	Seibold et al. (2015)		Seibold S, Brandl R, Buse J, Hothorn T, Schmidl J, Thorn S and Muller J (2015) Association of extinction risk of saproxylic beetles with ecological degradation of forests in Europe. Conservation Biology, 29, 382-627
Ampedus hjorti	Yes	Elateridae	Elateridae	41.0938	90.2344	0.444444	0.832939	155.312	117	81	59.2331	9.8744	0.246423	0.622403	10	NA	NA	Seibold et al. (2015)		Seibold S, Brandl R, Buse J, Hothorn T, Schmidl J, Thorn S and Muller J (2015) Association of extinction risk of saproxylic beetles with ecological degradation of forests in Europe. Conservation Biology, 29, 382-633
Ampedus nigrinus	Yes	Elateridae	Elateridae	58.4189	93.6541	0.684841	0.625793	159.67	2209	671	60.0843	10.7211	0.604239	0.794536	7.5	5	7	Seibold et al. (2015)		Seibold S, Brandl R, Buse J, Hothorn T, Schmidl J, Thorn S and Muller J (2015) Association of extinction risk of saproxylic beetles with ecological degradation of forests in Europe. Conservation Biology, 29, 382-613
Ampedus nigroflavus	Yes	Elateridae	Elateridae	48.45	90.3333	0.696346	0.643137	174.125	39	35	59.7286	10.6105	0.323203	0.620783	11	NA	13	Seibold et al. (2015)		Seibold S, Brandl R, Buse J, Hothorn T, Schmidl J, Thorn S and Muller J (2015) Association of extinction risk of saproxylic beetles with ecological degradation of forests in Europe. Conservation Biology, 29, 382-641
Ampedus pomorum	Yes	Elateridae	Elateridae	57.6522	92.2222	0.697275	0.621616	165.495	58	47	59.7393	10.8285	0.258181	0.3629	10.5	9	12	Seibold et al. (2015)		Seibold S, Brandl R, Buse J, Hothorn T, Schmidl J, Thorn S and Muller J (2015) Association of extinction risk of saproxylic beetles with ecological degradation of forests in Europe. Conservation Biology, 29, 382-636
Ampedus praeustus	Yes	Elateridae	Elateridae	49.8333	93.3333	0.663325	0.690577	174.25	10	10	59.352	10.2413	0.316675	0.471093	11	9	13	Seibold et al. (2015)		Seibold S, Brandl R, Buse J, Hothorn T, Schmidl J, Thorn S and Muller J (2015) Association of extinction risk of saproxylic beetles with ecological degradation of forests in Europe. Conservation Biology, 29, 382-642
Ampedus tristis	Yes	Elateridae	Elateridae	51.0517	92.3451	0.695997	0.640964	170.185	686	314	60.0203	10.8364	0.372171	0.335291	8	7	8.5	Die Käfer Europas		http://www.coleo-net.de/
Anaspis frontalis	Yes	Scraptiidae	Tenebrionoidea	65.5098	90.5311	0.741152	0.56599	185.688	142	111	59.8055	9.93103	0.37942	1.53381	3.4	2.8	4	Seibold et al. (2015)		Seibold S, Brandl R, Buse J, Hothorn T, Schmidl J, Thorn S and Muller J (2015) Association of extinction risk of saproxylic beetles with ecological degradation of forests in Europe. Conservation Biology, 29, 382-536
Anaspis marginicollis	Yes	Scraptiidae	Tenebrionoidea	67.8396	93.3956	0.709738	0.579242	174.806	308	229	59.3461	9.24583	0.627322	1.32982	3.5	3	4	Gossner et al. (2013)		Gossner MM, Lachat T, Brunet J, Isacsson G, Bouget C, Brustel H, Brandl R, Weisser WW and Muller J (2013) Current Near-to-Nature Forest Management Effects on Functional Trait Composition of Saproxylic Beetles in Beech Forests. Conservation Biology, 27, 605-614
Anaspis rufilabris	Yes	Scraptiidae	Tenebrionoidea	73.8492	92.6202	0.780306	0.526799	175.086	593	421	59.3583	9.67555	0.552629	1.22441	3	2.5	4	Seibold et al. (2015)		Seibold S, Brandl R, Buse J, Hothorn T, Schmidl J, Thorn S and Muller J (2015) Association of extinction risk of saproxylic beetles with ecological degradation of forests in Europe. Conservation Biology, 29, 382-505
Anaspis thoracica	Yes	Scraptiidae	Tenebrionoidea	76.6923	90.4737	0.770552	0.475548	181.111	76	64	59.4759	10.2811	0.388679	0.665181	2.75	2.5	3.5	Seibold et al. (2015)		Seibold S, Brandl R, Buse J, Hothorn T, Schmidl J, Thorn S and Muller J (2015) Association of extinction risk of saproxylic beetles with ecological degradation of forests in Europe. Conservation Biology, 29, 382-494
Anastrangalia sanguinolenta	Yes	Cerambycidae	Cerambycidae	53.4884	90.7674	0.674144	0.679452	191.558	103	78	59.9169	10.82	0.463968	0.450124	10	8.5	13	Seibold et al. (2015)		Seibold S, Brandl R, Buse J, Hothorn T, Schmidl J, Thorn S and Muller J (2015) Association of extinction risk of saproxylic beetles with ecological degradation of forests in Europe. Conservation Biology, 29, 382-634
Anisandrus dispar	Yes	Curculionidae	Curculionidae	41.2258	84.6364	0.474327	0.797783	174.921	102	43	59.2524	10.0197	0.227698	0.612741	3.4	3.2	3.6	Die Käfer Europas		http://www.coleo-net.de/
Anisotoma axillaris	Yes	Leiodidae	Leiodidae	55.6667	93.1667	0.74227	0.604931	187.333	35	33	60.4402	10.9966	0.712239	0.556684	2	2.7	4	Seibold et al. (2015)		Seibold S, Brandl R, Buse J, Hothorn T, Schmidl J, Thorn S and Muller J (2015) Association of extinction risk of saproxylic beetles with ecological degradation of forests in Europe. Conservation Biology, 29, 382-435
Anisotoma castanea	Yes	Leiodidae	Leiodidae	48.0876	92.3675	0.660473	0.737268	190.612	377	224	60.0888	10.8626	0.642378	0.607687	3.5	NA	NA	Seibold et al. (2015)		Seibold S, Brandl R, Buse J, Hothorn T, Schmidl J, Thorn S and Muller J (2015) Association of extinction risk of saproxylic beetles with ecological degradation of forests in Europe. Conservation Biology, 29, 382-537
Anisotoma glabra	Yes	Leiodidae	Leiodidae	52.1414	92.1438	0.676268	0.640813	180.327	227	175	60.3192	10.9565	0.622593	0.429825	3.5	3	4	Seibold et al. (2015)		Seibold S, Brandl R, Buse J, Hothorn T, Schmidl J, Thorn S and Muller J (2015) Association of extinction risk of saproxylic beetles with ecological degradation of forests in Europe. Conservation Biology, 29, 382-538
Anisotoma humeralis	Yes	Leiodidae	Leiodidae	67.0178	94.9258	0.805642	0.567831	177.578	527	357	59.7726	10.3633	0.807745	1.16757	3.35	2.7	4	Seibold et al. (2015)		Seibold S, Brandl R, Buse J, Hothorn T, Schmidl J, Thorn S and Muller J (2015) Association of extinction risk of saproxylic beetles with ecological degradation of forests in Europe. Conservation Biology, 29, 382-535
Anisotoma orbicularis	Yes	Leiodidae	Leiodidae	39.1111	93	0.493007	0.79285	178.167	14	12	59.4852	10.2876	0.370495	0.806243	2.5	2	3	Seibold et al. (2015)		Seibold S, Brandl R, Buse J, Hothorn T, Schmidl J, Thorn S and Muller J (2015) Association of extinction risk of saproxylic beetles with ecological degradation of forests in Europe. Conservation Biology, 29, 382-480
Anitys rubens	Yes	Ptinidae	Ptinidae	53.25	86	0.638877	0.652974	180.625	10	7	59.5755	10.3601	0.371391	0.350975	2	2.2	2.8	Seibold et al. (2015)		Seibold S, Brandl R, Buse J, Hothorn T, Schmidl J, Thorn S and Muller J (2015) Association of extinction risk of saproxylic beetles with ecological degradation of forests in Europe. Conservation Biology, 29, 382-436
Anomognathus cuspidatus	Yes	Staphylinidae	Staphylinidae	73.5714	83.8571	0.75	0.532201	172.929	16	16	60.1286	10.3563	0.559971	1.42168	1.65	1.5	1.8	Seibold et al. (2015)		Seibold S, Brandl R, Buse J, Hothorn T, Schmidl J, Thorn S and Muller J (2015) Association of extinction risk of saproxylic beetles with ecological degradation of forests in Europe. Conservation Biology, 29, 382-417
Anoplodera sexguttata	Yes	Cerambycidae	Cerambycidae	50.8571	62.0714	0.481046	0.780115	175.893	11	11	59.0546	9.50987	0.150894	0.666057	9	7	11	Seibold et al. (2015)		Seibold S, Brandl R, Buse J, Hothorn T, Schmidl J, Thorn S and Muller J (2015) Association of extinction risk of saproxylic beetles with ecological degradation of forests in Europe. Conservation Biology, 29, 382-629
Anoplotrupes stercorosus	No	Geotrupidae	Scarabaeoidea	56.5882	91.0571	0.746966	0.583673	179.588	36	34	59.9001	10.7778	0.302531	0.96775	15	13	17	Hackston M (2009)		Hackston M (2009) A Key to the Family Geotrupidae, http://www.record-lrc.co.uk/
Anostirus castaneus	Yes	Elateridae	Elateridae	52.1667	56.053	0.460131	0.760214	156.879	26	23	59.9697	11.0154	0.376622	0.140507	9.75	NA	NA	Seibold et al. (2015)		Seibold S, Brandl R, Buse J, Hothorn T, Schmidl J, Thorn S and Muller J (2015) Association of extinction risk of saproxylic beetles with ecological degradation of forests in Europe. Conservation Biology, 29, 382-632
Anotylus rugosus	No	Staphylinidae	Staphylinidae	54.9444	100.389	0.611575	0.682844	159.583	38	32	60.9376	11.3172	0.507156	0.209269	4.5	4	5	Evans (2014)		Evans AV (2014) Beetles of Eastern North America. Princeton University Press
Anthaxia quadripunctata	Yes	Buprestidae	Buprestoidea	45.4062	95.6667	0.596672	0.759986	180.734	60	51	60.3594	11.0749	0.634744	0.319511	6.25	4	8	Seibold et al. (2015)		Seibold S, Brandl R, Buse J, Hothorn T, Schmidl J, Thorn S and Muller J (2015) Association of extinction risk of saproxylic beetles with ecological degradation of forests in Europe. Conservation Biology, 29, 382-599
Antherophagus pallens	No	Cryptophagidae	Cryptophagidae	46.0294	98.2059	0.579162	0.760721	189.779	55	52	59.3039	9.98866	0.725664	1.3054	4	3.5	4.5	Zeno.org
Antherophagus similis	No	Cryptophagidae	Cryptophagidae	58	98.1111	0.711805	0.684046	200.444	16	15	59.8516	9.03966	0.614646	1.84339	4.25	3.5	5	Die Käfer Europas		http://www.coleo-net.de/
Anthophagus omalinus	No	Staphylinidae	Staphylinidae	51.414	92.8441	0.554346	0.752173	189.82	753	331	60.1582	10.8876	0.477876	0.313316	3	2.5	3.5	Shavrin (2008)		Shavrin AV (2008) Baltic J Coleopterol. 8 (2) 1-10
Anthrenus museorum	Yes	Dermestidae	Bostrichoidea	49.3421	92.1429	0.596054	0.696536	187.246	91	61	60.1246	10.8044	0.729837	0.646265	2.9	2.2	3.6	Die Käfer Europas		http://www.coleo-net.de/
Aphidecta obliterata	Yes	Coccinellidae	Cucujoidea	57.1111	92.6984	1.07347	0.197602	171	17	16	59.5884	10.5278	0.329001	0.531274	4	3	5	Zeno.org
Aphodius depressus	No	Scarabaeidae	Scarabaeidae	56.2264	88.9583	0.511686	0.748172	162.215	139	102	59.842	10.8423	0.17137	0.333293	7.5	6	9	Die Käfer Europas		http://www.coleo-net.de/
Aphodius fasciatus	No	Scarabaeidae	Scarabaeidae	62.7143	86.7143	0.634324	0.661746	164.643	13	13	59.8506	10.7586	0.105188	0.306605	9.5	8	11	Die Käfer Europas		http://www.coleo-net.de/
Aphodius lapponum	No	Scarabaeidae	Scarabaeidae	50.3333	89.6667	0.632456	0.661701	182.056	17	15	59.7514	10.4523	0.124518	0.405682	4.5	4	5	Sharp (2013)		Sharp, W. E. (2013). pp. 68-9. Common Beetles of the British Uplands. London: Forgotten Books.
Aphodius nemoralis	No	Scarabaeidae	Scarabaeidae	52	63.6667	0.489898	0.77074	158.833	10	10	60.7726	11.0979	0.661397	0.615648	5.5	4	5.5	Zeno.org
Aphodius piceus	No	Scarabaeidae	Scarabaeidae	51.3333	90.5833	0.590788	0.710439	157.083	20	19	60.3856	10.8838	0.616023	0.461	5	4.8	5.2	zeno.org
Aphodius rufipes	No	Scarabaeidae	Scarabaeidae	59.1831	95.3294	0.714604	0.725128	199.908	178	138	59.8415	10.7038	0.227477	0.404123	12	11	13	Zeno.org
Aplocnemus nigricornis	Yes	Dasytidae	Cleroidea	59.4286	87.8571	0.860114	0.396705	165.857	14	14	59.7474	8.68265	0.555749	1.91446	4.4	4	4.8	Seibold et al. (2015)		Seibold S, Brandl R, Buse J, Hothorn T, Schmidl J, Thorn S and Muller J (2015) Association of extinction risk of saproxylic beetles with ecological degradation of forests in Europe. Conservation Biology, 29, 382-564
Aspidiphorus orbiculatus	Yes	Sphindidae	Cucujoidea	52.3231	90.751	0.645826	0.655202	185.108	203	112	60.6715	11.0497	0.774171	0.745412	1.35	1.2	1.5	Die Käfer Europas		http://www.coleo-net.de/
Atheta castanoptera	Yes	Staphylinidae	Staphylinidae	47.2	100	0.661438	0.693923	167.8	10	8	59.7345	9.05761	0.691467	2.08991	3.9	3.5	4.3	Zeno.org
Atheta crassicornis	Yes	Staphylinidae	Staphylinidae	56.7857	94.2857	0.716459	0.559044	159.536	75	52	60.904	11.1343	0.596132	0.868017	3	2.8	3	Zeno.org
Atheta debilis	No	Staphylinidae	Staphylinidae	71.75	93	0.666667	0.624112	167.875	10	9	60.7249	11.0989	0.625717	0.471829	2.35	1.7	3	Cameron (1912)		Cameron M (1912) Transactions of the Entomological Society of London
Atheta euryptera	Yes	Staphylinidae	Staphylinidae	46.3077	91.7	0.572276	0.719419	173.031	25	20	60.932	11.3004	0.523121	0.247909	3	3.3	3.8	Seibold et al. (2015)		Seibold S, Brandl R, Buse J, Hothorn T, Schmidl J, Thorn S and Muller J (2015) Association of extinction risk of saproxylic beetles with ecological degradation of forests in Europe. Conservation Biology, 29, 382-506
Atheta harwoodi	Yes	Staphylinidae	Staphylinidae	61.4	90.5	0.7	0.585522	184.9	10	10	59.8636	8.95266	0.490633	2.11871	2.35	2.2	2.5	Munster (1932)		Munster T (1932) Bidrag til kjendskapen om slekten Atheta THOMS (Col. Staph.) Norsk Entomologisk Tidsskrift, Bind III, Hefte 1-3
Atheta hypnorum	Yes	Staphylinidae	Staphylinidae	47	96.85	0.693668	0.665887	165.732	39	33	59.9141	10.5279	0.153731	1.26874	4.25	4	4.5	Zeno.org
Atheta incognita	No	Staphylinidae	Staphylinidae	54.6522	94.9034	0.703189	0.620432	158.478	562	162	61.0757	11.3449	0.3549	0.251606	4	3.5	4.5	Zeno.org
Atheta luridipennis	No	Staphylinidae	Staphylinidae	74	94	0.830662	0.492551	175.75	13	10	61.1309	11.3936	0.217773	0.0672085	4.25	4	4.5	Cameron (1912)		Cameron M (1912) Transactions of the Entomological Society of London
Atheta myrmecobia	No	Staphylinidae	Staphylinidae	53.4	96.2128	0.680682	0.662377	157.654	598	225	60.8448	11.2235	0.590528	0.388708	2.25	2	2.5	Zeno.org
Atheta picipes	Yes	Staphylinidae	Staphylinidae	65.5714	94	0.771722	0.50957	163.786	16	15	61.1548	11.393	0.119624	0.096965	3	NA	NA	Seibold et al. (2015)		Seibold S, Brandl R, Buse J, Hothorn T, Schmidl J, Thorn S and Muller J (2015) Association of extinction risk of saproxylic beetles with ecological degradation of forests in Europe. Conservation Biology, 29, 382-507
Atheta pilicornis	Yes	Staphylinidae	Staphylinidae	67.4545	99.8788	0.687184	0.604283	163.182	34	24	59.8333	10.3976	0.72197	0.848744	3	3.4	3.8	Seibold et al. (2015)		Seibold S, Brandl R, Buse J, Hothorn T, Schmidl J, Thorn S and Muller J (2015) Association of extinction risk of saproxylic beetles with ecological degradation of forests in Europe. Conservation Biology, 29, 382-508
Atheta procera	No	Staphylinidae	Staphylinidae	57.6667	99.8889	0.998045	0.439539	179.25	16	16	60.6679	11.0588	0.643549	0.525733	2.25	2	2.5	Zeno.org
Atheta sodalis	Yes	Staphylinidae	Staphylinidae	42.2308	93.3026	0.598572	0.73132	152.146	132	89	60.6543	11.049	0.760177	0.717298	2.75	2.5	3	Zeno.org
Atheta subtilis	Yes	Staphylinidae	Staphylinidae	37.9767	93.814	0.449675	0.837715	150.174	77	53	61.1188	11.3692	0.25784	0.223113	1.8	1.6	2	Cameron (1912)		Cameron M (1912) Transactions of the Entomological Society of London
Atheta vaga	Yes	Staphylinidae	Staphylinidae	67.102	93.8947	0.800799	0.459786	181.281	150	107	60.7221	11.1734	0.780085	0.534836	2.4	2.3	2.5	Zeno.org	Atheta nigricornis
Athous haemorrhoidalis	No	Elateridae	Elateridae	71.4375	89.4647	0.675668	0.614863	170.177	175	109	59.2017	9.92772	0.361248	1.24024	12.25	9.5	15	Die Käfer Europas		http://www.coleo-net.de/
Athous subfuscus	Yes	Elateridae	Elateridae	57.4724	90.7589	0.670285	0.646722	171.049	2956	1038	59.7146	10.3824	0.516537	1.02072	9.15	7.8	10.5	Die Käfer Europas		http://www.coleo-net.de/
Athous vittatus	No	Elateridae	Elateridae	60.7059	90.5588	0.611575	0.679956	164.294	46	32	59.265	10.2306	0.208725	0.519194	10.25	9	11.5	Die Käfer Europas		http://www.coleo-net.de/
Atomaria affinis	Yes	Cryptophagidae	Cryptophagidae	51.3	56.9571	0.477885	0.768306	158.55	21	17	59.6011	9.98559	0.7119	1.17	2	NA	NA	Seibold et al. (2015)		Seibold S, Brandl R, Buse J, Hothorn T, Schmidl J, Thorn S and Muller J (2015) Association of extinction risk of saproxylic beetles with ecological degradation of forests in Europe. Conservation Biology, 29, 382-437
Atomaria apicalis	No	Cryptophagidae	Cryptophagidae	40.4	92.8571	0.476999	0.782131	174.945	247	79	61.0145	11.304	0.412186	0.282112	1.45	1.3	1.6	Die Käfer Europas		http://www.coleo-net.de/
Atomaria atrata	No	Cryptophagidae	Cryptophagidae	63.7143	93	0.6227	0.668055	163.857	21	14	60.9007	11.2689	0.543244	0.324616	1.9	NA	NA	Seibold et al. (2015)		Seibold S, Brandl R, Buse J, Hothorn T, Schmidl J, Thorn S and Muller J (2015) Association of extinction risk of saproxylic beetles with ecological degradation of forests in Europe. Conservation Biology, 29, 382-429
Atomaria bella	Yes	Cryptophagidae	Cryptophagidae	38.1	61.9	0.461538	0.836501	169.75	14	13	61.0026	11.33	0.42225	0.202861	1.7	NA	NA	Seibold et al. (2015)		Seibold S, Brandl R, Buse J, Hothorn T, Schmidl J, Thorn S and Muller J (2015) Association of extinction risk of saproxylic beetles with ecological degradation of forests in Europe. Conservation Biology, 29, 382-419
Atomaria fuscata	No	Cryptophagidae	Cryptophagidae	62.2	90.2571	0.797724	0.484118	183.4	26	22	59.4093	10.4867	0.370082	0.470083	1.65	1.4	1.9	Die Käfer Europas		http://www.coleo-net.de/
Atomaria lewisi	No	Cryptophagidae	Cryptophagidae	72.5556	99.1143	0.749906	0.461727	180.922	21	21	59.9568	10.5243	0.744063	1.17716	1.75	1.4	2.1	Die Käfer Europas		http://www.coleo-net.de/
Atomaria nigrirostris	Yes	Cryptophagidae	Cryptophagidae	53.6364	95.6	0.632509	0.658998	172.966	251	77	61.0874	11.363	0.318559	0.190503	1.65	1.5	1.8	Die Käfer Europas		http://www.coleo-net.de/
Atomaria ornata	Yes	Cryptophagidae	Cryptophagidae	55.4286	93.2517	0.533243	0.740963	159.463	982	254	60.8431	11.1657	0.593043	0.466847	2	1.7	2	Seibold et al. (2015)		Seibold S, Brandl R, Buse J, Hothorn T, Schmidl J, Thorn S and Muller J (2015) Association of extinction risk of saproxylic beetles with ecological degradation of forests in Europe. Conservation Biology, 29, 382-438
Atomaria subangulata	Yes	Cryptophagidae	Cryptophagidae	63.4167	89.8889	0.620994	0.667126	176.403	25	23	60.4446	10.9168	0.712104	0.570112	1.6	NA	NA	Seibold et al. (2015)		Seibold S, Brandl R, Buse J, Hothorn T, Schmidl J, Thorn S and Muller J (2015) Association of extinction risk of saproxylic beetles with ecological degradation of forests in Europe. Conservation Biology, 29, 382-413
Atomaria testacea	No	Cryptophagidae	Cryptophagidae	60.9333	103.133	0.923077	0.566236	163.333	32	26	59.8069	10.6408	0.271992	0.449979	1.45	1.3	1.6	Die Käfer Europas		http://www.coleo-net.de/
Atomaria turgida	No	Cryptophagidae	Cryptophagidae	79.025	93.194	0.849394	0.419451	171.387	141	98	60.3787	10.8643	0.863497	0.890982	1.85	1.7	2	Seibold et al. (2015)		Seibold S, Brandl R, Buse J, Hothorn T, Schmidl J, Thorn S and Muller J (2015) Association of extinction risk of saproxylic beetles with ecological degradation of forests in Europe. Conservation Biology, 29, 382-425
Atomaria vespertina	No	Cryptophagidae	Cryptophagidae	58.7164	93.806	0.612151	0.679139	160.552	408	127	61.0908	11.3513	0.319825	0.236752	1.85	1.6	2.1	Die Käfer Europas		http://www.coleo-net.de/
Atrecus affinis	Yes	Staphylinidae	Staphylinidae	46.6667	60.8333	0.471405	0.790007	173	10	9	59.2498	9.74873	0.267737	0.498471	6.75	6	7.5	Seibold et al. (2015)		Seibold S, Brandl R, Buse J, Hothorn T, Schmidl J, Thorn S and Muller J (2015) Association of extinction risk of saproxylic beetles with ecological degradation of forests in Europe. Conservation Biology, 29, 382-603
Atrecus longiceps	Yes	Staphylinidae	Staphylinidae	38.875	67.5	0.4	0.854026	173.688	10	10	60.5344	10.9921	0.729469	0.633577	6.25	5.5	7	Die Käfer Europas		http://www.coleo-net.de/
Atrecus pilicornis	Yes	Staphylinidae	Staphylinidae	67.0909	87.0227	0.543082	0.730497	167.523	129	88	60.3503	10.7924	0.725079	0.614847	6	NA	NA	Seibold et al. (2015)		Seibold S, Brandl R, Buse J, Hothorn T, Schmidl J, Thorn S and Muller J (2015) Association of extinction risk of saproxylic beetles with ecological degradation of forests in Europe. Conservation Biology, 29, 382-593
Attagenus pellio	Yes	Dermestidae	Bostrichoidea	61	64.6333	0.49793	0.761985	172.867	12	11	59.521	10.4052	0.331408	0.405703	4.75	3.5	6	Die Käfer Europas		http://www.coleo-net.de/
Barypeithes pellucidus	No	Curculionidae	Curculionidae	69	94.1667	0.737028	0.541387	179.583	25	9	59.122	10.5888	0.156426	0.691149	3.75	3	4.5	Die Käfer Europas		http://www.coleo-net.de/
Batrisodes venustus	Yes	Staphylinidae	Staphylinidae	44.4444	94	0.532939	0.630307	181.333	15	13	59.2177	8.80118	0.615489	1.4836	2.1	2	2.2	Seibold et al. (2015)		Seibold S, Brandl R, Buse J, Hothorn T, Schmidl J, Thorn S and Muller J (2015) Association of extinction risk of saproxylic beetles with ecological degradation of forests in Europe. Conservation Biology, 29, 382-455
Bembidion bruxellense	No	Carabidae	Carabidae	61.1429	94	0.6227	0.668055	161.571	15	14	61.1657	11.4037	0.00161644	0.00108297	4.5	4	5	Zeno.org
Bembidion grapii	No	Carabidae	Carabidae	45.5	94	0.566558	0.726427	174.417	10	9	61.1674	11.4023	0.00178673	0.00170445	4	NA	NA	Die Käfer Europas		http://www.coleo-net.de/
Bembidion lampros	No	Carabidae	Carabidae	54.5	62.0833	0.489898	0.77074	157.917	10	10	60.3387	10.9723	0.834314	0.512358	3.25	2.5	4	Die Käfer Europas		http://www.coleo-net.de/
Bembidion quadrimaculatum	No	Carabidae	Carabidae	66.4615	96.5	0.730769	0.562841	160.231	27	26	59.4116	9.54543	1.30846	1.57234	3.25	3	3.5	Zeno.org
Betulapion simile	No	Apionidae	Curculionoidea	39.875	57.5	0.4	0.854026	151.938	10	10	59.9911	9.45697	0.281765	2.17975	1.9	1.7	2.2	Evans (2014)		Evans AV (2014) Beetles of Eastern North America. Princeton University Press
Bibloporus bicolor	Yes	Staphylinidae	Staphylinidae	70.2847	92.1386	0.733477	0.546382	176.754	572	300	59.3434	9.27426	0.70944	1.43854	1.3	1.2	1.4	Seibold et al. (2015)		Seibold S, Brandl R, Buse J, Hothorn T, Schmidl J, Thorn S and Muller J (2015) Association of extinction risk of saproxylic beetles with ecological degradation of forests in Europe. Conservation Biology, 29, 382-404
Bibloporus minutus	Yes	Staphylinidae	Staphylinidae	65.9474	95.1058	0.713705	0.531359	176.528	45	40	59.2863	9.48691	0.39467	1.21523	1.225	1.1	1.3	Seibold et al. (2015)		Seibold S, Brandl R, Buse J, Hothorn T, Schmidl J, Thorn S and Muller J (2015) Association of extinction risk of saproxylic beetles with ecological degradation of forests in Europe. Conservation Biology, 29, 382-402
Bisnius puella	Yes	Staphylinidae	Staphylinidae	42.6154	92.25	0.668954	0.705719	174.128	20	20	60.1245	10.9707	0.574209	0.478748	8	7.5	8.5	Zeno.org	Philonthus puella
Bitoma crenata	Yes	Zopheridae	Tenebrionoidea	64.5652	92.1429	0.699865	0.600418	165.239	58	51	59.8602	10.6613	0.135685	0.35701	3.05	2.6	3.5	Seibold et al. (2015)		Seibold S, Brandl R, Buse J, Hothorn T, Schmidl J, Thorn S and Muller J (2015) Association of extinction risk of saproxylic beetles with ecological degradation of forests in Europe. Conservation Biology, 29, 382-526
Bolitophagus reticulatus	Yes	Tenebrionidae	Tenebrionidae	38.931	91.1111	0.503766	0.808942	168.814	66	39	60.5737	11.1644	0.67795	0.320207	6.5	5.25	8	Seibold et al. (2015)		Seibold S, Brandl R, Buse J, Hothorn T, Schmidl J, Thorn S and Muller J (2015) Association of extinction risk of saproxylic beetles with ecological degradation of forests in Europe. Conservation Biology, 29, 382-601
Byturus tomentosus	No	Byturidae	Cucujoidea	51.6759	92.4777	0.595549	0.715823	157.997	710	231	60.5873	11.0191	0.69813	0.563826	3.6	3.2	4	Die Käfer Europas		http://www.coleo-net.de/
Cacotemnus thomsoni	Yes	Ptinidae	Ptinidae	53.1277	95.7447	0.521097	0.748162	184.904	140	84	60.7603	11.2035	0.5897	0.329579	4.7	4	5.4	Toskina (2004)		Toskina IN (2004) Russian Journal of Entomology, 13(1-2): 53-69
Calambus bipustulatus	Yes	Elateridae	Elateridae	48.375	60.125	0.471405	0.790007	160.062	15	12	59.2807	10.2311	0.161945	0.273331	7.4	6.3	8.5	Seibold et al. (2015)		Seibold S, Brandl R, Buse J, Hothorn T, Schmidl J, Thorn S and Muller J (2015) Association of extinction risk of saproxylic beetles with ecological degradation of forests in Europe. Conservation Biology, 29, 382-612
Calathus micropterus	No	Carabidae	Carabidae	65.8077	92.5385	0.743495	0.542152	181.427	91	57	60.0959	10.8289	0.473024	0.359905	7.5	6	9	Die Käfer Europas		http://www.coleo-net.de/
Callidium coriaceum	Yes	Cerambycidae	Cerambycidae	54.6	63	0.496904	0.763116	189.3	13	9	60.9098	11.2984	0.515611	0.216208	11	NA	NA	Seibold et al. (2015)		Seibold S, Brandl R, Buse J, Hothorn T, Schmidl J, Thorn S and Muller J (2015) Association of extinction risk of saproxylic beetles with ecological degradation of forests in Europe. Conservation Biology, 29, 382-643
Calopus serraticornis	Yes	Oedemeridae	Tenebrionoidea	34.5263	60.2719	0.343174	0.894871	146.658	54	44	60.0974	10.7447	0.42995	0.360232	19	NA	NA	Seibold et al. (2015)		Seibold S, Brandl R, Buse J, Hothorn T, Schmidl J, Thorn S and Muller J (2015) Association of extinction risk of saproxylic beetles with ecological degradation of forests in Europe. Conservation Biology, 29, 382-668
Cantharis obscura	No	Cantharidae	Cantharidae	48	89.0667	0.567727	0.73721	154.933	27	22	59.6229	10.5391	0.347608	0.588491	10.75	8.5	13	Die Käfer Europas		http://www.coleo-net.de/
Cantharis rustica	No	Cantharidae	Cantharidae	44.8571	67	0.41574	0.841215	151.429	10	9	59.3026	10.6966	0.135114	0.415935	12.25	10	14.5	Die Käfer Europas		http://www.coleo-net.de/
Carabus violaceus	No	Carabidae	Carabidae	58.2727	92.8571	0.693834	0.592644	178.591	22	22	59.7303	10.7094	0.270889	0.467351	28.5	22	35	Die Käfer Europas		http://www.coleo-net.de/
Cardiophorus ruficollis	Yes	Elateridae	Elateridae	58	92.6458	0.588875	0.697601	160.688	76	62	59.5833	10.3596	0.408487	0.627154	6.45	5.7	7.2	Die Käfer Europas		http://www.coleo-net.de/
Carpelimus corticinus	No	Staphylinidae	Staphylinidae	50.1538	108	0.576754	0.651061	169	25	22	59.6637	10.7128	0.380528	0.325348	2.1	1.9	2.3	Die Käfer Europas		http://www.coleo-net.de/
Cartodere constricta	Yes	Latridiidae	Latridiidae	59.25	116	0.92582	0.652974	185.125	22	7	59.676	10.144	0.0698172	0.154535	1.65	1.6	1.7	Die Käfer Europas		http://www.coleo-net.de/
Cartodere nodifer	Yes	Latridiidae	Latridiidae	96.6	101.123	0.954339	0.451624	187.413	52	43	59.6066	10.0002	0.810829	1.22256	1.75	1.5	2	Die Käfer Europas		http://www.coleo-net.de/
Catops alpinus	No	Leiodidae	Leiodidae	39.8571	72.6429	0.666667	0.841215	183.786	12	9	60.3466	10.936	0.655701	0.469265	3.5	3	4	Zeno.org
Catops nigrita	No	Leiodidae	Leiodidae	85.8571	91.8333	0.825494	0.465843	180.976	32	19	59.8898	10.5975	0.549993	0.484172	4.5	4	5	Die Käfer Europas		http://www.coleo-net.de/
Catops tristis	No	Leiodidae	Leiodidae	44	64.9	0.638877	0.809195	202.2	11	7	60.3337	11.0236	0.592055	0.308331	3.75	3	4.5	Die Käfer Europas		http://www.coleo-net.de/
Cercyon impressus	No	Hydrophilidae	Hydrophiloidea	64.3	103.9	0.92582	0.558972	174.183	22	21	60.2092	10.7392	0.606787	0.505543	3.15	2.8	3.5	Die Käfer Europas		http://www.coleo-net.de/
Cercyon lateralis	No	Hydrophilidae	Hydrophiloidea	57.1667	87.5	0.655555	0.644167	163.083	11	11	60.0802	10.9494	0.431715	0.220657	2.75	2.5	3	Die Käfer Europas		http://www.coleo-net.de/
Cerylon deplanatum	Yes	Cerylonidae	Cucujoidea	47	87.381	0.590273	0.702186	177.374	42	27	59.7979	10.5208	0.447881	0.770663	1.85	1.7	2	Seibold et al. (2015)		Seibold S, Brandl R, Buse J, Hothorn T, Schmidl J, Thorn S and Muller J (2015) Association of extinction risk of saproxylic beetles with ecological degradation of forests in Europe. Conservation Biology, 29, 382-426
Cerylon fagi	Yes	Cerylonidae	Cucujoidea	71.8182	95.9071	0.78935	0.594846	175.232	54	49	59.7669	10.6839	0.168496	0.508046	2.35	2	2.6	Seibold et al. (2015)		Seibold S, Brandl R, Buse J, Hothorn T, Schmidl J, Thorn S and Muller J (2015) Association of extinction risk of saproxylic beetles with ecological degradation of forests in Europe. Conservation Biology, 29, 382-470
Cerylon ferrugineum	Yes	Cerylonidae	Cucujoidea	69.9634	94.3705	0.738199	0.59908	175.405	518	352	59.4246	9.90611	0.658408	1.02789	1.9	1.6	2.1	Seibold et al. (2015)		Seibold S, Brandl R, Buse J, Hothorn T, Schmidl J, Thorn S and Muller J (2015) Association of extinction risk of saproxylic beetles with ecological degradation of forests in Europe. Conservation Biology, 29, 382-430
Cerylon histeroides	Yes	Cerylonidae	Cucujoidea	46.8652	93.2422	0.621215	0.707868	183.51	429	272	60.5674	10.9749	0.795972	0.80423	2.05	1.8	2.3	Seibold et al. (2015)		Seibold S, Brandl R, Buse J, Hothorn T, Schmidl J, Thorn S and Muller J (2015) Association of extinction risk of saproxylic beetles with ecological degradation of forests in Europe. Conservation Biology, 29, 382-453
Chrysanthia geniculata	Yes	Oedemeridae	Tenebrionoidea	30.4688	60.375	0.235294	0.952026	204.453	61	34	59.9991	11.0138	0.391992	0.166728	6.5	5	8	Die Käfer Europas		http://www.coleo-net.de/
Cis bidentatus	Yes	Ciidae	Ciidae	53.5	92.5625	0.737028	0.576496	162.938	30	27	59.3536	9.40299	0.470943	1.15334	2.4	2	2.8	Seibold et al. (2015)		Seibold S, Brandl R, Buse J, Hothorn T, Schmidl J, Thorn S and Muller J (2015) Association of extinction risk of saproxylic beetles with ecological degradation of forests in Europe. Conservation Biology, 29, 382-476
Cis boleti	Yes	Ciidae	Ciidae	59.9255	93.327	0.760251	0.590682	179.225	224	183	59.8835	10.492	0.498036	0.951393	3	2.8	4	Seibold et al. (2015)		Seibold S, Brandl R, Buse J, Hothorn T, Schmidl J, Thorn S and Muller J (2015) Association of extinction risk of saproxylic beetles with ecological degradation of forests in Europe. Conservation Biology, 29, 382-509
Cis comptus	Yes	Ciidae	Ciidae	74	88.4	0.799305	0.466218	185.567	28	24	59.9403	10.4655	0.712256	0.904851	2.05	NA	NA	Seibold et al. (2015)		Seibold S, Brandl R, Buse J, Hothorn T, Schmidl J, Thorn S and Muller J (2015) Association of extinction risk of saproxylic beetles with ecological degradation of forests in Europe. Conservation Biology, 29, 382-454
Cis dentatus	Yes	Ciidae	Ciidae	67.8	92.7333	0.833196	0.424767	165.5	11	11	59.4261	9.84895	0.395238	0.926615	2.3	1.8	2.8	Seibold et al. (2015)		Seibold S, Brandl R, Buse J, Hothorn T, Schmidl J, Thorn S and Muller J (2015) Association of extinction risk of saproxylic beetles with ecological degradation of forests in Europe. Conservation Biology, 29, 382-467
Cis fagi	Yes	Ciidae	Ciidae	74.2778	93.4286	0.767361	0.502251	177.893	101	44	59.1467	10.004	0.336173	1.21548	1.6	1.3	1.9	Seibold et al. (2015)		Seibold S, Brandl R, Buse J, Hothorn T, Schmidl J, Thorn S and Muller J (2015) Association of extinction risk of saproxylic beetles with ecological degradation of forests in Europe. Conservation Biology, 29, 382-414
Cis festivus	Yes	Ciidae	Ciidae	63.2703	91.2658	0.651555	0.647521	165.203	78	68	59.7068	10.3141	0.55745	0.858063	2	2	2	Zeno.org
Cis glabratus	Yes	Ciidae	Ciidae	36.4667	91.8333	0.538516	0.790109	181.033	24	20	59.8507	10.7967	0.170966	0.416086	2.5	NA	NA	Seibold et al. (2015)		Seibold S, Brandl R, Buse J, Hothorn T, Schmidl J, Thorn S and Muller J (2015) Association of extinction risk of saproxylic beetles with ecological degradation of forests in Europe. Conservation Biology, 29, 382-481
Cis jacquemartii	Yes	Ciidae	Ciidae	36.9231	116	0.612372	0.843685	188.154	18	16	60.1756	10.9465	0.577022	0.387817	2	NA	NA	Seibold et al. (2015)		Seibold S, Brandl R, Buse J, Hothorn T, Schmidl J, Thorn S and Muller J (2015) Association of extinction risk of saproxylic beetles with ecological degradation of forests in Europe. Conservation Biology, 29, 382-439
Cis punctulatus	Yes	Ciidae	Ciidae	54.1111	92.9333	0.582036	0.712227	178.344	57	45	60.2621	10.9072	0.687849	0.537336	2.5	2.2	2.8	Seibold et al. (2015)		Seibold S, Brandl R, Buse J, Hothorn T, Schmidl J, Thorn S and Muller J (2015) Association of extinction risk of saproxylic beetles with ecological degradation of forests in Europe. Conservation Biology, 29, 382-482
Cis submicans	No	Ciidae	Ciidae	58.3626	88.6524	0.663653	0.650914	169.575	242	179	59.9495	10.6485	0.471663	0.775969	2.65	2.5	2.8	Die Käfer Europas		http://www.coleo-net.de/
Cis vestitus	Yes	Ciidae	Ciidae	86.2609	96.6842	0.789272	0.427994	179.714	72	61	59.1825	9.15046	0.460764	1.1911	1.55	1	2.1	Zeno.org
Cis villosulus	Yes	Ciidae	Ciidae	45.6923	96.1795	0.751729	0.527552	182.897	20	19	59.4021	10.0414	0.39384	0.498605	2.5	1.5	3.5	Zeno.org
Clytra quadripunctata	No	Chrysomelidae	Chrysomeloidea	57.4286	90.75	0.661717	0.628318	176.571	16	13	60.3756	10.8669	0.855862	0.655099	9	7	11	Die Käfer Europas		http://www.coleo-net.de/
Coccinella septempunctata	No	Coccinellidae	Cucujoidea	68.6667	93.0379	1.07141	0.254689	169.621	29	26	59.8407	10.5856	0.183635	0.359899	6.6	5.2	8	Die Käfer Europas		http://www.coleo-net.de/
Coccinula quatuordecimpustulata	No	Coccinellidae	Cucujoidea	41.25	58.15	0.492153	0.805496	170.542	21	17	60.3641	11.062	0.720737	0.409007	3.5	3	4	Die Käfer Europas		http://www.coleo-net.de/
Conopalpus testaceus	Yes	Melandryidae	Tenebrionoidea	37.9091	87.25	0.417582	0.852352	183.561	50	40	59.0112	9.43029	0.329715	0.783913	6	5	7	Seibold et al. (2015)		Seibold S, Brandl R, Buse J, Hothorn T, Schmidl J, Thorn S and Muller J (2015) Association of extinction risk of saproxylic beetles with ecological degradation of forests in Europe. Conservation Biology, 29, 382-594
Coprophilus striatulus	Yes	Staphylinidae	Staphylinidae	47.375	94.475	0.499467	0.754376	153.213	87	65	60.4349	11.0755	0.660933	0.401187	6	5	7	Die Käfer Europas		http://www.coleo-net.de/
Corticaria longicollis	Yes	Latridiidae	Latridiidae	67.2059	92.9333	0.717936	0.543073	179.322	112	72	59.3223	9.94789	0.366865	0.757718	1.4	1.3	1.5	Seibold et al. (2015)		Seibold S, Brandl R, Buse J, Hothorn T, Schmidl J, Thorn S and Muller J (2015) Association of extinction risk of saproxylic beetles with ecological degradation of forests in Europe. Conservation Biology, 29, 382-408
Corticaria longicornis	Yes	Latridiidae	Latridiidae	60.75	58.6786	0.498888	0.760924	170.571	17	15	59.7661	10.1394	0.841898	1.03291	2.45	2.3	2.6	Die Käfer Europas		http://www.coleo-net.de/
Corticaria orbicollis	Yes	Latridiidae	Latridiidae	59.8	90.5	0.7	0.585522	181.2	11	10	60.5789	10.6691	1.0184	1.26974	1.65	1.5	1.8	Die Käfer Europas		http://www.coleo-net.de/
Corticaria rubripes	Yes	Latridiidae	Latridiidae	65.9706	92.0882	0.673002	0.598123	164.897	92	72	60.854	11.1669	0.590573	0.468972	1.9	1.8	2	Majka et al. (2009)		Majka CG, Langor D & Rucker WH (2009) Latridiidae (Coleoptera) of Atlantic Canada: new records, keys to iden tification, new synonyms, distribution, and zoogeography. Can. Entomol. 141: 317-371
Corticarina minuta	Yes	Latridiidae	Latridiidae	65.0714	94.3571	0.795395	0.43675	165.679	34	28	59.5123	10.2449	0.260751	0.436263	1.65	1.5	1.8	Die Käfer Europas		http://www.coleo-net.de/
Corticarina parvula	Yes	Latridiidae	Latridiidae	48.3704	116.333	0.609186	0.814232	158.852	39	34	59.829	10.631	0.226497	0.365483	1.5	1.4	1.6	Die Käfer Europas		http://www.coleo-net.de/
Corticarina similata	Yes	Latridiidae	Latridiidae	74.7054	94.1763	0.742505	0.529351	175.911	419	261	59.3148	10.0246	0.411308	0.679296	1.35	1	1.7	Die Käfer Europas		http://www.coleo-net.de/
Corticeus linearis	Yes	Tenebrionidae	Tenebrionidae	53.6667	93.8333	0.8	0.510668	158	12	10	60.6134	10.9295	0.712319	0.612884	2.65	NA	NA	Seibold et al. (2015)		Seibold S, Brandl R, Buse J, Hothorn T, Schmidl J, Thorn S and Muller J (2015) Association of extinction risk of saproxylic beetles with ecological degradation of forests in Europe. Conservation Biology, 29, 382-490
Cortinicara gibbosa	Yes	Latridiidae	Latridiidae	59	94.1616	0.696212	0.587332	175.301	246	159	59.5893	10.3023	0.616189	0.80039	1.3	1	1.6	Die Käfer Europas		http://www.coleo-net.de/
Cryphalus asperatus	Yes	Curculionidae	Curculionidae	43.5	65.7857	0.41574	0.841215	153.964	44	36	60.0384	10.557	0.677664	0.602605	1.65	1.5	1.8	Die Käfer Europas	Cryphalus saltuarius	http://www.coleo-net.de/
Cryptarcha strigata	Yes	Nitidulidae	Nitidulidae	51.9444	91.9167	0.541705	0.649482	190.25	141	31	59.2719	10.7202	0.142111	0.50008	3	3	4	Seibold et al. (2015)		Seibold S, Brandl R, Buse J, Hothorn T, Schmidl J, Thorn S and Muller J (2015) Association of extinction risk of saproxylic beetles with ecological degradation of forests in Europe. Conservation Biology, 29, 382-510
Cryptarcha undata	Yes	Nitidulidae	Nitidulidae	37.7059	61.8088	0.392677	0.775412	179.485	57	21	59.3193	10.3313	0.122897	0.235033	2.6	2.5	3	Seibold et al. (2015)		Seibold S, Brandl R, Buse J, Hothorn T, Schmidl J, Thorn S and Muller J (2015) Association of extinction risk of saproxylic beetles with ecological degradation of forests in Europe. Conservation Biology, 29, 382-486
Cryptophagus badius	Yes	Cryptophagidae	Cryptophagidae	48.4444	104.444	0.6227	0.68956	157.778	18	14	59.0605	9.32422	0.289633	0.915507	2.45	2.1	2.8	Die Käfer Europas		http://www.coleo-net.de/
Cryptophagus dentatus	Yes	Cryptophagidae	Cryptophagidae	84.6494	96.2958	0.794494	0.429762	187.622	261	203	59.2536	9.77007	0.544182	1.11653	2.4	1.9	2.9	Die Käfer Europas		http://www.coleo-net.de/
Cryptophagus dorsalis	Yes	Cryptophagidae	Cryptophagidae	79.5	89.8788	0.894427	0.353132	173.258	131	30	58.9886	9.05304	0.950347	1.35639	2.2	NA	NA	Seibold et al. (2015)		Seibold S, Brandl R, Buse J, Hothorn T, Schmidl J, Thorn S and Muller J (2015) Association of extinction risk of saproxylic beetles with ecological degradation of forests in Europe. Conservation Biology, 29, 382-461
Cryptophagus lapponicus	Yes	Cryptophagidae	Cryptophagidae	45.6923	90.4103	0.589015	0.717473	169.615	43	42	60.0401	10.3492	0.914679	1.17255	2.45	2.2	2.7	Die Käfer Europas		http://www.coleo-net.de/
Cryptophagus micaceus	Yes	Cryptophagidae	Cryptophagidae	39.1681	86.8319	0.451797	0.732185	189.332	397	155	59.2411	9.73414	0.345208	0.943371	2	2	2.3	Seibold et al. (2015)		Seibold S, Brandl R, Buse J, Hothorn T, Schmidl J, Thorn S and Muller J (2015) Association of extinction risk of saproxylic beetles with ecological degradation of forests in Europe. Conservation Biology, 29, 382-440
Cryptophagus populi	Yes	Cryptophagidae	Cryptophagidae	42.1633	93.051	0.515374	0.757437	193.031	99	66	59.3052	9.96153	0.285125	0.496183	3.4	3	3.8	Die Käfer Europas		http://www.coleo-net.de/
Cryptophagus scanicus	Yes	Cryptophagidae	Cryptophagidae	43.5705	93.7621	0.59204	0.633353	186.268	380	214	59.3916	10.1268	0.398475	0.671577	2.3	1.8	2.8	Die Käfer Europas		http://www.coleo-net.de/
Crypturgus cinereus	Yes	Curculionidae	Curculionidae	45.9792	88.8319	0.57735	0.731078	180.02	218	72	60.5432	11.0295	0.732916	0.521792	1.3	1.2	1.5	Seibold et al. (2015)		Seibold S, Brandl R, Buse J, Hothorn T, Schmidl J, Thorn S and Muller J (2015) Association of extinction risk of saproxylic beetles with ecological degradation of forests in Europe. Conservation Biology, 29, 382-405
Crypturgus hispidulus	Yes	Curculionidae	Curculionidae	58.5849	89.045	0.549335	0.731625	174.802	193	93	60.4	10.8856	0.726165	0.609637	1.25	NA	1.5	Seibold et al. (2015)		Seibold S, Brandl R, Buse J, Hothorn T, Schmidl J, Thorn S and Muller J (2015) Association of extinction risk of saproxylic beetles with ecological degradation of forests in Europe. Conservation Biology, 29, 382-403
Crypturgus pusillus	Yes	Curculionidae	Curculionidae	46.8235	89	0.672909	0.668673	175.451	40	28	60.4532	10.7809	0.934357	1.08984	1.1	NA	1.5	Seibold et al. (2015)		Seibold S, Brandl R, Buse J, Hothorn T, Schmidl J, Thorn S and Muller J (2015) Association of extinction risk of saproxylic beetles with ecological degradation of forests in Europe. Conservation Biology, 29, 382-399
Crypturgus subcribrosus	Yes	Curculionidae	Curculionidae	63.25	91.0833	0.87489	0.359374	168.875	11	9	59.1091	9.42357	0.355433	0.837941	1.3	1.1	1.5	Die Käfer Europas		http://www.coleo-net.de/
Ctesias serra	Yes	Dermestidae	Bostrichoidea	63.125	102.933	0.529312	0.740079	167.74	143	63	59.4053	10.4079	0.348091	0.788183	4	3.8	5	Seibold et al. (2015)		Seibold S, Brandl R, Buse J, Hothorn T, Schmidl J, Thorn S and Muller J (2015) Association of extinction risk of saproxylic beetles with ecological degradation of forests in Europe. Conservation Biology, 29, 382-548
Curculio villosus	No	Curculionidae	Curculionidae	35.5	65.5	0.249444	0.945913	152.25	16	15	58.964	9.48837	0.406487	0.826482	4.15	3.8	4.5	Die Käfer Europas		http://www.coleo-net.de/
Curtimorda maculosa	Yes	Mordellidae	Tenebrionoidea	55.3585	88.3767	0.61098	0.704175	193.891	130	101	60.4587	11.0292	0.6831	0.496376	4.5	NA	NA	Seibold et al. (2015)		Seibold S, Brandl R, Buse J, Hothorn T, Schmidl J, Thorn S and Muller J (2015) Association of extinction risk of saproxylic beetles with ecological degradation of forests in Europe. Conservation Biology, 29, 382-565
Cychramus luteus	Yes	Nitidulidae	Nitidulidae	65.1212	104.8	0.785353	0.597263	185.488	95	63	59.3276	10.2408	0.506489	0.902725	4.3	3	5.6	Seibold et al. (2015)		Seibold S, Brandl R, Buse J, Hothorn T, Schmidl J, Thorn S and Muller J (2015) Association of extinction risk of saproxylic beetles with ecological degradation of forests in Europe. Conservation Biology, 29, 382-563
Cychramus variegatus	Yes	Nitidulidae	Nitidulidae	61.1429	104.8	0.73782	0.583557	195.714	17	13	59.5182	10.6003	0.449809	0.753635	6	NA	NA	Seibold et al. (2015)		Seibold S, Brandl R, Buse J, Hothorn T, Schmidl J, Thorn S and Muller J (2015) Association of extinction risk of saproxylic beetles with ecological degradation of forests in Europe. Conservation Biology, 29, 382-595
Cychrus caraboides	No	Carabidae	Carabidae	65.1667	89	0.721602	0.567785	184.583	13	13	59.8256	10.5929	0.661492	0.549277	16	12	20	Die Käfer Europas		http://www.coleo-net.de/
Cyphea curtula	Yes	Staphylinidae	Staphylinidae	57.6	59.2	0.489898	0.759688	163.4	12	10	59.7534	10.5128	0.335111	0.732192	1.75	NA	NA	Seibold et al. (2015)		Seibold S, Brandl R, Buse J, Hothorn T, Schmidl J, Thorn S and Muller J (2015) Association of extinction risk of saproxylic beetles with ecological degradation of forests in Europe. Conservation Biology, 29, 382-421
Cyphon coarctatus	No	Scirtidae	Scirtoidea	58.5584	90.5055	0.665198	0.620386	191.14	210	150	60.1182	9.15854	0.788644	2.26521	3.75	3.5	4	Die Käfer Europas		http://www.coleo-net.de/
Cyphon ochraceus	No	Scirtidae	Scirtoidea	60.4286	97.5	0.661717	0.628318	176.857	18	13	58.4802	8.50338	0.522127	0.85905	3.1	3	3.2	Die Käfer Europas		http://www.coleo-net.de/
Cyphon padi	No	Scirtidae	Scirtoidea	42.9722	92.6944	0.582983	0.675901	153.125	71	51	60.1007	9.85153	0.61114	1.85257	2.4	2.3	2.5	Die Käfer Europas		http://www.coleo-net.de/
Cyphon variabilis	No	Scirtidae	Scirtoidea	55.1739	98.5435	0.728431	0.577075	158.543	46	42	60.2592	11.0352	0.82109	0.377934	3.5	3	4	Die Käfer Europas		http://www.coleo-net.de/
Dacne bipustulata	Yes	Erotylidae	Cucujoidea	50.0938	93.4667	0.647423	0.664889	172.731	176	109	59.8086	10.8176	0.173086	0.242517	2.9	2.5	3.3	Seibold et al. (2015)		Seibold S, Brandl R, Buse J, Hothorn T, Schmidl J, Thorn S and Muller J (2015) Association of extinction risk of saproxylic beetles with ecological degradation of forests in Europe. Conservation Biology, 29, 382-501
Dadobia immersa	Yes	Staphylinidae	Staphylinidae	68.5	90.6667	0.686349	0.60232	172.194	25	22	60.206	10.5025	1.02546	1.17762	1.75	1.5	2	Seibold et al. (2015)		Seibold S, Brandl R, Buse J, Hothorn T, Schmidl J, Thorn S and Muller J (2015) Association of extinction risk of saproxylic beetles with ecological degradation of forests in Europe. Conservation Biology, 29, 382-422
Dalopius marginatus	No	Elateridae	Elateridae	64.0533	91.3174	0.671029	0.624994	164.54	1134	624	59.5066	10.3581	0.454011	0.884297	6.75	6	7.5	Die Käfer Europas		http://www.coleo-net.de/
Dasytes caeruleus	Yes	Dasytidae	Cleroidea	36.66	62.44	0.28748	0.927473	151.09	86	55	59.0338	9.70594	0.343694	0.947707	5.5	5	6	Die Käfer Europas	Dasytes cyaneus	http://www.coleo-net.de/
Dasytes niger	Yes	Dasytidae	Cleroidea	55.5574	90.7088	0.686494	0.653659	187.464	2895	578	60.1459	10.7656	0.717011	0.63664	4	3.5	4.5	Seibold et al. (2015)		Seibold S, Brandl R, Buse J, Hothorn T, Schmidl J, Thorn S and Muller J (2015) Association of extinction risk of saproxylic beetles with ecological degradation of forests in Europe. Conservation Biology, 29, 382-549
Dasytes obscurus	Yes	Dasytidae	Cleroidea	50.9818	90.7636	0.718976	0.603109	183.226	172	96	59.9431	10.7299	0.269387	0.576192	5.2	NA	NA	Seibold et al. (2015)		Seibold S, Brandl R, Buse J, Hothorn T, Schmidl J, Thorn S and Muller J (2015) Association of extinction risk of saproxylic beetles with ecological degradation of forests in Europe. Conservation Biology, 29, 382-587
Dasytes plumbeus	Yes	Dasytidae	Cleroidea	60.8417	95.2739	0.689734	0.597601	181.507	691	266	59.3639	9.97466	0.356229	0.799948	4.05	NA	4.6	Seibold et al. (2015)		Seibold S, Brandl R, Buse J, Hothorn T, Schmidl J, Thorn S and Muller J (2015) Association of extinction risk of saproxylic beetles with ecological degradation of forests in Europe. Conservation Biology, 29, 382-558
Deliphrum tectum	Yes	Staphylinidae	Staphylinidae	61	62	0.5	0.759688	193.5	28	20	61.168	11.4028	0.00138981	0.00162581	3.25	3	3.5	Zeno.org
Dendrophagus crenatus	Yes	Silvanidae	Cucujoidea	60.2708	91.7222	0.65863	0.646703	169.83	103	94	60.4797	11.0227	0.689924	0.475819	6.5	6	7	Gossner et al. (2013)		Gossner MM, Lachat T, Brunet J, Isacsson G, Bouget C, Brustel H, Brandl R, Weisser WW and Muller J (2013) Current Near-to-Nature Forest Management Effects on Functional Trait Composition of Saproxylic Beetles in Beech Forests. Conservation Biology, 27, 605-614
Denticollis linearis	Yes	Elateridae	Elateridae	35.7674	60.7628	0.405551	0.860852	178.605	64	53	59.8455	10.7131	0.57103	0.72792	10.75	9	13	Seibold et al. (2015)		Seibold S, Brandl R, Buse J, Hothorn T, Schmidl J, Thorn S and Muller J (2015) Association of extinction risk of saproxylic beetles with ecological degradation of forests in Europe. Conservation Biology, 29, 382-639
Dexiogyia forticornis	Yes	Staphylinidae	Staphylinidae	65.2188	89.5938	0.744087	0.46487	189.13	169	69	59.4484	10.6757	0.385054	0.607332	2.25	2	2.5	Jørum et al. (2012)		Jørum, P., V. Mahler & J. Pedersen 2012: Billefaunaen i Tofte Skov, Aage V.Jensens Fonde.
DIACANTHOUS UNDULATUS	Yes	Elateridae	Elateridae	39.2	84.3333	0.515079	0.771381	188.3	16	14	59.8715	10.9151	0.0681341	0.130642	15.75	NA	NA	Seibold et al. (2015)		Seibold S, Brandl R, Buse J, Hothorn T, Schmidl J, Thorn S and Muller J (2015) Association of extinction risk of saproxylic beetles with ecological degradation of forests in Europe. Conservation Biology, 29, 382-662
Dictyoptera aurora	Yes	Lycidae	Elateroidea	43.2857	90.7632	0.545314	0.765981	170.177	144	126	60.4961	11.1189	0.654574	0.339038	10.5	NA	NA	Seibold et al. (2015)		Seibold S, Brandl R, Buse J, Hothorn T, Schmidl J, Thorn S and Muller J (2015) Association of extinction risk of saproxylic beetles with ecological degradation of forests in Europe. Conservation Biology, 29, 382-637
Dienerella vincenti	Yes	Latridiidae	Latridiidae	72.4	109.8	0.663325	0.490306	165.4	13	10	59.194	10.3061	0.197123	0.625808	1.55	1.3	1.8	Zeno.org
Dinaraea aequata	Yes	Staphylinidae	Staphylinidae	72.1667	87.4667	0.772618	0.535646	175.35	14	14	60.5151	10.9835	0.696163	0.52805	3	NA	NA	Seibold et al. (2015)		Seibold S, Brandl R, Buse J, Hothorn T, Schmidl J, Thorn S and Muller J (2015) Association of extinction risk of saproxylic beetles with ecological degradation of forests in Europe. Conservation Biology, 29, 382-511
Dinaraea arcana	Yes	Staphylinidae	Staphylinidae	40.4615	95.3333	0.52411	0.767036	172.718	18	18	61.0348	11.3352	0.380958	0.209207	2.65	NA	NA	Seibold et al. (2015)		Seibold S, Brandl R, Buse J, Hothorn T, Schmidl J, Thorn S and Muller J (2015) Association of extinction risk of saproxylic beetles with ecological degradation of forests in Europe. Conservation Biology, 29, 382-491
Dorcatoma chrysomelina	Yes	Ptinidae	Ptinidae	57.4539	89.277	0.557709	0.696205	195.943	2847	294	59.4351	10.5326	0.363277	0.605347	2	1.7	2.5	Seibold et al. (2015)		Seibold S, Brandl R, Buse J, Hothorn T, Schmidl J, Thorn S and Muller J (2015) Association of extinction risk of saproxylic beetles with ecological degradation of forests in Europe. Conservation Biology, 29, 382-441
Dorcatoma dresdensis	Yes	Ptinidae	Ptinidae	59.1739	90.9524	0.633314	0.682607	191.109	65	47	59.8321	10.5985	0.418339	0.699871	3.25	2.5	4	Seibold et al. (2015)		Seibold S, Brandl R, Buse J, Hothorn T, Schmidl J, Thorn S and Muller J (2015) Association of extinction risk of saproxylic beetles with ecological degradation of forests in Europe. Conservation Biology, 29, 382-530
Dorcatoma flavicornis	Yes	Ptinidae	Ptinidae	51.625	57.5833	0.494872	0.765347	201.104	79	14	59.2371	9.92588	0.0665168	0.170746	2	1.5	2.4	Seibold et al. (2015)		Seibold S, Brandl R, Buse J, Hothorn T, Schmidl J, Thorn S and Muller J (2015) Association of extinction risk of saproxylic beetles with ecological degradation of forests in Europe. Conservation Biology, 29, 382-442
Dorcatoma punctulata	Yes	Ptinidae	Ptinidae	59.6667	51.5	0.5	0.759688	198.333	13	12	59.6674	10.5465	0.326558	0.810194	2.75	NA	3	Seibold et al. (2015)		Seibold S, Brandl R, Buse J, Hothorn T, Schmidl J, Thorn S and Muller J (2015) Association of extinction risk of saproxylic beetles with ecological degradation of forests in Europe. Conservation Biology, 29, 382-495
Dorytomus edoughensis	No	Curculionidae	Curculionidae	46.5	53.8333	0.4	0.77074	152.917	10	10	59.9896	10.6951	0.0859718	0.183668	4.05	3.7	4.4	Die Käfer Europas		http://www.coleo-net.de/
Dorytomus tremulae	No	Curculionidae	Curculionidae	49.6667	92.8333	0.8	0.510668	154.167	65	30	59.9544	10.8255	0.119662	0.200385	4.95	4.4	5.5	Die Käfer Europas		http://www.coleo-net.de/
Dromius agilis	Yes	Carabidae	Carabidae	66.5833	92.0458	0.766233	0.546949	179.614	86	78	59.6048	10.4907	0.510555	0.675154	6.1	6	6.2	Zeno.org
Dromius fenestratus	Yes	Carabidae	Carabidae	79	89.75	0.828487	0.330029	179.3	13	13	59.4353	9.82548	0.487474	1.04811	5.75	5.5	6	Zeno.org
Dromius quadrimaculatus	Yes	Carabidae	Carabidae	56.1364	92.4818	0.851961	0.334069	180.405	45	39	59.2281	10.3754	0.232052	0.593341	5.5	5	6	Zeno.org
Dryocoetes alni	Yes	Curculionidae	Curculionidae	50.3333	60.3333	0.471405	0.708143	157.167	18	18	60.0233	10.6782	0.893755	0.796729	2.15	NA	2	Seibold et al. (2015)		Seibold S, Brandl R, Buse J, Hothorn T, Schmidl J, Thorn S and Muller J (2015) Association of extinction risk of saproxylic beetles with ecological degradation of forests in Europe. Conservation Biology, 29, 382-458
Dryocoetes autographus	Yes	Curculionidae	Curculionidae	44.9091	105.636	0.596285	0.733797	156.818	17	15	59.7499	10.7134	0.31667	0.586574	3.85	3.5	4.2	Seibold et al. (2015)		Seibold S, Brandl R, Buse J, Hothorn T, Schmidl J, Thorn S and Muller J (2015) Association of extinction risk of saproxylic beetles with ecological degradation of forests in Europe. Conservation Biology, 29, 382-544
Dryocoetes autographus/hectographus	No	Curculionidae	Curculionidae	62.9878	93.5688	0.696543	0.618268	169.709	6765	679	60.8189	11.2179	0.579446	0.351331	3.5	3	4	Die Käfer Europas		http://www.coleo-net.de/
Dryocoetes villosus	Yes	Curculionidae	Curculionidae	64.7727	94.5	0.686375	0.601136	173.892	155	45	59.0816	9.8391	0.425048	0.967813	3	NA	NA	Seibold et al. (2015)		Seibold S, Brandl R, Buse J, Hothorn T, Schmidl J, Thorn S and Muller J (2015) Association of extinction risk of saproxylic beetles with ecological degradation of forests in Europe. Conservation Biology, 29, 382-512
Dryophilus pusillus	Yes	Ptinidae	Ptinidae	73.8	98.1	1.04447	0.320853	171.3	11	11	59.6343	10.6447	0.270134	0.427277	2.1	NA	NA	Seibold et al. (2015)		Seibold S, Brandl R, Buse J, Hothorn T, Schmidl J, Thorn S and Muller J (2015) Association of extinction risk of saproxylic beetles with ecological degradation of forests in Europe. Conservation Biology, 29, 382-456
Elateroides dermestoides	Yes	Lymexylidae	Lymexyloidea	50.7417	91.9208	0.485552	0.768826	157.45	1106	396	60.7952	11.0606	0.686269	0.874924	12	6	18	Zeno.org
Eledona agricola	Yes	Tenebrionidae	Tenebrionidae	61.8	96.8333	0.7	0.224227	175.433	20	10	59.0332	9.67988	0.168364	1.02975	2.35	2.5	4	Seibold et al. (2015)		Seibold S, Brandl R, Buse J, Hothorn T, Schmidl J, Thorn S and Muller J (2015) Association of extinction risk of saproxylic beetles with ecological degradation of forests in Europe. Conservation Biology, 29, 382-471
Endomychus coccineus	Yes	Endomychidae	Cucujoidea	73.1194	93.0944	0.78427	0.524266	180.672	484	168	60.0527	10.83	0.382684	0.30734	5	4	6	Seibold et al. (2015)		Seibold S, Brandl R, Buse J, Hothorn T, Schmidl J, Thorn S and Muller J (2015) Association of extinction risk of saproxylic beetles with ecological degradation of forests in Europe. Conservation Biology, 29, 382-578
Enicmus fungicola	Yes	Latridiidae	Latridiidae	64.7222	90.1385	0.67128	0.573805	175.823	45	36	60.5888	10.864	0.82944	0.850818	1.85	1.5	2.2	Seibold et al. (2015)		Seibold S, Brandl R, Buse J, Hothorn T, Schmidl J, Thorn S and Muller J (2015) Association of extinction risk of saproxylic beetles with ecological degradation of forests in Europe. Conservation Biology, 29, 382-427
Enicmus planipennis	Yes	Latridiidae	Latridiidae	73.3571	87.5714	0.690353	0.600485	169.107	34	31	60.2686	10.8401	0.616862	0.503371	1.6	NA	1.7	Seibold et al. (2015)		Seibold S, Brandl R, Buse J, Hothorn T, Schmidl J, Thorn S and Muller J (2015) Association of extinction risk of saproxylic beetles with ecological degradation of forests in Europe. Conservation Biology, 29, 382-415
Enicmus rugosus	Yes	Latridiidae	Latridiidae	67.4802	91.629	0.754398	0.526868	183.838	1997	884	59.7034	10.1977	0.845793	1.0274	1	1.2	1.8	Seibold et al. (2015)		Seibold S, Brandl R, Buse J, Hothorn T, Schmidl J, Thorn S and Muller J (2015) Association of extinction risk of saproxylic beetles with ecological degradation of forests in Europe. Conservation Biology, 29, 382-392
Enicmus testaceus	Yes	Latridiidae	Latridiidae	75.398	95.4161	0.809334	0.472652	182.905	336	229	59.0083	9.04139	0.810925	1.43567	1	1.5	2.2	Seibold et al. (2015)		Seibold S, Brandl R, Buse J, Hothorn T, Schmidl J, Thorn S and Muller J (2015) Association of extinction risk of saproxylic beetles with ecological degradation of forests in Europe. Conservation Biology, 29, 382-393
Enicmus transversus	No	Latridiidae	Latridiidae	63	109.75	0.880631	0.394151	161.75	11	7	60.094	10.8943	0.609181	0.345979	2	1.8	2.2	Die Käfer Europas		http://www.coleo-net.de/
Ennearthron cornutum	Yes	Ciidae	Ciidae	70.7778	93.7976	0.744435	0.496287	182.865	88	81	59.3716	10.2557	0.356091	0.594504	1.7	1.4	2.2	Seibold et al. (2015)		Seibold S, Brandl R, Buse J, Hothorn T, Schmidl J, Thorn S and Muller J (2015) Association of extinction risk of saproxylic beetles with ecological degradation of forests in Europe. Conservation Biology, 29, 382-420
Epuraea aestiva	Yes	Nitidulidae	Nitidulidae	52.15	98.1714	0.695006	0.688113	159.475	118	91	59.5958	9.93463	0.622305	1.36808	3.15	2.5	3.8	Die Käfer Europas		http://www.coleo-net.de/
Epuraea angustula	Yes	Nitidulidae	Nitidulidae	70.8636	94.12	0.749984	0.524837	179.698	151	102	61.1663	11.4021	0.0372191	0.0277249	2.45	NA	NA	Seibold et al. (2015)		Seibold S, Brandl R, Buse J, Hothorn T, Schmidl J, Thorn S and Muller J (2015) Association of extinction risk of saproxylic beetles with ecological degradation of forests in Europe. Conservation Biology, 29, 382-479
Epuraea binotata	Yes	Nitidulidae	Nitidulidae	52.375	92.3333	0.61083	0.680495	189.458	38	27	60.7128	11.0366	0.677558	0.563224	2.25	NA	NA	Seibold et al. (2015)		Seibold S, Brandl R, Buse J, Hothorn T, Schmidl J, Thorn S and Muller J (2015) Association of extinction risk of saproxylic beetles with ecological degradation of forests in Europe. Conservation Biology, 29, 382-466
Epuraea boreella	Yes	Nitidulidae	Nitidulidae	51	93.8571	0.820346	0.490184	156.643	60	46	61.1508	11.3923	0.138114	0.0888711	2.35	NA	NA	Seibold et al. (2015)		Seibold S, Brandl R, Buse J, Hothorn T, Schmidl J, Thorn S and Muller J (2015) Association of extinction risk of saproxylic beetles with ecological degradation of forests in Europe. Conservation Biology, 29, 382-472
Epuraea laeviuscula	Yes	Nitidulidae	Nitidulidae	59.6	93.9231	0.515493	0.749696	191.323	535	127	61.1603	11.4006	0.0939753	0.0314807	3.2	NA	NA	Seibold et al. (2015)		Seibold S, Brandl R, Buse J, Hothorn T, Schmidl J, Thorn S and Muller J (2015) Association of extinction risk of saproxylic beetles with ecological degradation of forests in Europe. Conservation Biology, 29, 382-528
Epuraea marseuli	Yes	Nitidulidae	Nitidulidae	63.0274	93.8836	0.665464	0.628625	162.63	2480	301	61.1411	11.3827	0.215491	0.201447	3	2	4	Seibold et al. (2015)		Seibold S, Brandl R, Buse J, Hothorn T, Schmidl J, Thorn S and Muller J (2015) Association of extinction risk of saproxylic beetles with ecological degradation of forests in Europe. Conservation Biology, 29, 382-513
Epuraea melanocephala	Yes	Nitidulidae	Nitidulidae	70.5333	93.1558	0.728534	0.551835	176.509	39	33	59.1481	9.92967	0.13554	0.375882	2.5	2	3	Die Käfer Europas		http://www.coleo-net.de/
Epuraea muehli	Yes	Nitidulidae	Nitidulidae	55.25	118.603	0.543081	0.758575	160.022	356	114	60.7361	11.075	0.660477	0.533591	2.4	NA	NA	Seibold et al. (2015)		Seibold S, Brandl R, Buse J, Hothorn T, Schmidl J, Thorn S and Muller J (2015) Association of extinction risk of saproxylic beetles with ecological degradation of forests in Europe. Conservation Biology, 29, 382-477
Epuraea oblonga	Yes	Nitidulidae	Nitidulidae	61.5556	102.667	0.717936	0.652818	161.778	58	36	61.128	11.3911	0.225396	0.0690484	3	NA	NA	Seibold et al. (2015)		Seibold S, Brandl R, Buse J, Hothorn T, Schmidl J, Thorn S and Muller J (2015) Association of extinction risk of saproxylic beetles with ecological degradation of forests in Europe. Conservation Biology, 29, 382-514
Epuraea placida	Yes	Nitidulidae	Nitidulidae	55.375	94.2	0.717848	0.602557	198.562	15	14	60.9166	11.2184	0.616797	0.566382	2.75	2.5	3	Die Käfer Europas		http://www.coleo-net.de/
Epuraea pygmaea	Yes	Nitidulidae	Nitidulidae	75.4452	93.5351	0.764397	0.516373	168.8	2976	381	61.1232	11.3798	0.241508	0.145731	2	NA	NA	Gossner et al. (2013)		Gossner MM, Lachat T, Brunet J, Isacsson G, Bouget C, Brustel H, Brandl R, Weisser WW and Muller J (2013) Current Near-to-Nature Forest Management Effects on Functional Trait Composition of Saproxylic Beetles in Beech Forests. Conservation Biology, 27, 605-614
Epuraea rufomarginata	Yes	Nitidulidae	Nitidulidae	61.0588	100.784	0.752381	0.636821	163.412	35	31	60.8597	11.164	0.575693	0.465396	3	NA	NA	Seibold et al. (2015)		Seibold S, Brandl R, Buse J, Hothorn T, Schmidl J, Thorn S and Muller J (2015) Association of extinction risk of saproxylic beetles with ecological degradation of forests in Europe. Conservation Biology, 29, 382-515
Epuraea terminalis	Yes	Nitidulidae	Nitidulidae	54.125	63.8333	0.610286	0.627763	197.188	22	14	60.7276	10.9931	0.817099	0.889654	3	2.5	3.5	Seibold et al. (2015)		Seibold S, Brandl R, Buse J, Hothorn T, Schmidl J, Thorn S and Muller J (2015) Association of extinction risk of saproxylic beetles with ecological degradation of forests in Europe. Conservation Biology, 29, 382-516
Epuraea thoracica	Yes	Nitidulidae	Nitidulidae	44.0909	61.7273	0.463512	0.797867	201.409	17	16	61.0769	11.3699	0.33286	0.117953	3	NA	NA	Seibold et al. (2015)		Seibold S, Brandl R, Buse J, Hothorn T, Schmidl J, Thorn S and Muller J (2015) Association of extinction risk of saproxylic beetles with ecological degradation of forests in Europe. Conservation Biology, 29, 382-517
Epuraea unicolor	Yes	Nitidulidae	Nitidulidae	86.7222	95.1325	0.788822	0.418066	175.306	146	49	59.7162	10.6018	0.716189	0.629997	2.75	2.5	3	Die Käfer Europas		http://www.coleo-net.de/
Epuraea variegata	Yes	Nitidulidae	Nitidulidae	55.5556	93.1111	0.612372	0.682844	159.667	17	16	60.9037	11.2162	0.584781	0.504256	2.6	2	3.2	Seibold et al. (2015)		Seibold S, Brandl R, Buse J, Hothorn T, Schmidl J, Thorn S and Muller J (2015) Association of extinction risk of saproxylic beetles with ecological degradation of forests in Europe. Conservation Biology, 29, 382-487
Ernobius abietis	Yes	Ptinidae	Ptinidae	41	91.2143	0.546963	0.75328	151.286	19	19	59.7997	10.6	0.173158	0.397189	3.05	2.8	3.6	Seibold et al. (2015)		Seibold S, Brandl R, Buse J, Hothorn T, Schmidl J, Thorn S and Muller J (2015) Association of extinction risk of saproxylic beetles with ecological degradation of forests in Europe. Conservation Biology, 29, 382-527
Ernobius explanatus	Yes	Ptinidae	Ptinidae	31	31	0	1	146.5	59	22	61.1681	11.4041	0.00117541	0.00210221	4.25	3.5	5	Die Käfer Europas		http://www.coleo-net.de/
Ernobius mollis	Yes	Ptinidae	Ptinidae	63	91.4	0.914732	0.309172	163.5	18	14	60.4783	10.6355	0.629296	1.38545	4.5	NA	NA	Seibold et al. (2015)		Seibold S, Brandl R, Buse J, Hothorn T, Schmidl J, Thorn S and Muller J (2015) Association of extinction risk of saproxylic beetles with ecological degradation of forests in Europe. Conservation Biology, 29, 382-566
Ernoporus tiliae	Yes	Curculionidae	Curculionidae	58.1429	56.2619	0.498519	0.761333	171.833	21	13	59.2359	9.72011	0.370699	0.76419	1.3	1.1	1.5	Seibold et al. (2015)		Seibold S, Brandl R, Buse J, Hothorn T, Schmidl J, Thorn S and Muller J (2015) Association of extinction risk of saproxylic beetles with ecological degradation of forests in Europe. Conservation Biology, 29, 382-406
Eucnemis capucina	Yes	Eucnemidae	Elateroidea	67.25	63	0.5	0.759688	169.375	20	16	59.142	9.75528	0.0532878	0.366222	5	4.3	6.5	Seibold et al. (2015)		Seibold S, Brandl R, Buse J, Hothorn T, Schmidl J, Thorn S and Muller J (2015) Association of extinction risk of saproxylic beetles with ecological degradation of forests in Europe. Conservation Biology, 29, 382-579
Euconnus claviger	Yes	Staphylinidae	Staphylinidae	53.7273	118.091	0.775936	0.707246	159.773	19	17	59.5423	10.3272	0.478672	0.76091	1.6	1.6	1.6	Die Käfer Europas		http://www.coleo-net.de/
Euglenes oculatus	Yes	Aderidae	Tenebrionoidea	57.9238	95.137	0.635673	0.639671	189.152	8342	199	59.2692	10.0074	0.233473	0.762691	2	2.3	3	Seibold et al. (2015)		Seibold S, Brandl R, Buse J, Hothorn T, Schmidl J, Thorn S and Muller J (2015) Association of extinction risk of saproxylic beetles with ecological degradation of forests in Europe. Conservation Biology, 29, 382-443
Euplectus brunneus	Yes	Staphylinidae	Staphylinidae	54.5	95	0.638877	0.543091	176.5	14	14	60.4882	8.00615	0.540103	2.37888	1.95	1.8	2.1	Seibold et al. (2015)		Seibold S, Brandl R, Buse J, Hothorn T, Schmidl J, Thorn S and Muller J (2015) Association of extinction risk of saproxylic beetles with ecological degradation of forests in Europe. Conservation Biology, 29, 382-434
Euplectus decipiens	Yes	Staphylinidae	Staphylinidae	59.3636	105.733	0.858395	0.652241	186.9	22	19	59.6627	10.3675	0.409946	0.511662	1.7	1.6	1.8	Die Käfer Europas		http://www.coleo-net.de/
Euplectus karstenii	Yes	Staphylinidae	Staphylinidae	61.6625	91.7426	0.706109	0.567086	186.463	283	162	59.1509	9.92839	0.427763	0.96404	1.25	1.1	1.4	Die Käfer Europas		http://www.coleo-net.de/
Euplectus mutator	Yes	Staphylinidae	Staphylinidae	48.8667	90.4	0.610953	0.684084	179.967	27	24	59.1821	9.53947	0.580421	0.905235	1.5	1.4	1.6	KRIVOSHEYEV (2012)		KRIVOSHEYEV R.E (2012) Collected papers of the Ukrainian Zoological Museum, 43: 3-11, http://www.museumkiev.org/zoo/catalog/zz_43/43_2012_All_PDF.pdf
Euplectus nanus	Yes	Staphylinidae	Staphylinidae	49.8571	89.3333	0.611793	0.681354	179.214	27	23	59.2968	10.0224	0.50653	0.554425	1.525	1.4	1.7	Seibold et al. (2015)		Seibold S, Brandl R, Buse J, Hothorn T, Schmidl J, Thorn S and Muller J (2015) Association of extinction risk of saproxylic beetles with ecological degradation of forests in Europe. Conservation Biology, 29, 382-412
Euplectus piceus	Yes	Staphylinidae	Staphylinidae	71.3158	91.0182	0.766586	0.395804	175.377	57	45	58.9459	8.7747	0.510469	0.954078	1.6	1.5	1.7	Seibold et al. (2015)		Seibold S, Brandl R, Buse J, Hothorn T, Schmidl J, Thorn S and Muller J (2015) Association of extinction risk of saproxylic beetles with ecological degradation of forests in Europe. Conservation Biology, 29, 382-416
Euplectus punctatus	Yes	Staphylinidae	Staphylinidae	57.4	94.6623	0.692482	0.622894	187.193	180	118	59.2194	9.56407	0.591703	1.22348	1	1.4	1.6	Seibold et al. (2015)		Seibold S, Brandl R, Buse J, Hothorn T, Schmidl J, Thorn S and Muller J (2015) Association of extinction risk of saproxylic beetles with ecological degradation of forests in Europe. Conservation Biology, 29, 382-394
Euryusa castanoptera	Yes	Staphylinidae	Staphylinidae	46.0435	93.375	0.595119	0.699454	173.864	45	36	61.0938	11.3687	0.290348	0.147214	3	NA	NA	Seibold et al. (2015)		Seibold S, Brandl R, Buse J, Hothorn T, Schmidl J, Thorn S and Muller J (2015) Association of extinction risk of saproxylic beetles with ecological degradation of forests in Europe. Conservation Biology, 29, 382-518
Eusphalerum luteum	No	Staphylinidae	Staphylinidae	53.0145	94.808	0.705194	0.626565	188.536	327	113	59.3703	9.66158	0.410228	1.0546	2.75	2.5	3	Die Käfer Europas		http://www.coleo-net.de/
Eusphalerum sorbi	No	Staphylinidae	Staphylinidae	39.7077	99.8231	0.448005	0.850433	152.531	264	77	59.0906	9.33397	0.278394	0.872675	1.85	1.5	2.2	Die Käfer Europas		http://www.coleo-net.de/
Euthiconus conicicollis	Yes	Staphylinidae	Staphylinidae	46.8571	61.8571	0.458258	0.802985	179.286	10	10	59.0925	9.49808	0.0290053	0.468308	1.075	1.1	1.15	Seibold et al. (2015)		Seibold S, Brandl R, Buse J, Hothorn T, Schmidl J, Thorn S and Muller J (2015) Association of extinction risk of saproxylic beetles with ecological degradation of forests in Europe. Conservation Biology, 29, 382-398
Gabrius astutoides	No	Staphylinidae	Staphylinidae	41.1111	61.2778	0.433013	0.826344	152.278	27	24	61.0966	11.3818	0.35492	0.141869	6.5	6	7	Die Käfer Europas		http://www.coleo-net.de/
Gabrius splendidulus	Yes	Staphylinidae	Staphylinidae	65.3116	92.0515	0.603325	0.686759	165.325	444	291	60.6963	11.0459	0.679484	0.729119	5	4.5	5.5	Seibold et al. (2015)		Seibold S, Brandl R, Buse J, Hothorn T, Schmidl J, Thorn S and Muller J (2015) Association of extinction risk of saproxylic beetles with ecological degradation of forests in Europe. Conservation Biology, 29, 382-580
Gabrius trossulus	No	Staphylinidae	Staphylinidae	53.3333	62.5476	0.491132	0.764024	156.833	39	32	60.9806	11.3234	0.444877	0.202412	4.85	4.5	5.2	Die Käfer Europas		http://www.coleo-net.de/
Gastrallus immarginatus	Yes	Ptinidae	Ptinidae	55.2	58.3	0.496904	0.763116	200.925	69	36	59.2	10.0453	0.126724	0.271341	2	2	2.5	Seibold et al. (2015)		Seibold S, Brandl R, Buse J, Hothorn T, Schmidl J, Thorn S and Muller J (2015) Association of extinction risk of saproxylic beetles with ecological degradation of forests in Europe. Conservation Biology, 29, 382-444
Geostiba circellaris	Yes	Staphylinidae	Staphylinidae	55.8333	90.25	0.616575	0.671964	170.167	12	11	59.9027	10.7737	0.251023	0.253682	2.25	2	2.5	Zeno.org
Glischrochilus hortensis	Yes	Nitidulidae	Nitidulidae	59.9207	94.3502	0.692087	0.618867	167.533	836	335	59.7857	10.4877	0.437072	0.785336	5.5	4	7	Robinson (2005)		Robinson W (2005) Urban Insects and Arachnids: a handbook of urban entomology. Cambridge University Press
Glischrochilus quadripunctatus	Yes	Nitidulidae	Nitidulidae	51.3882	93.3059	0.638657	0.66918	156.388	667	295	60.4529	11.0145	0.629744	0.434643	4.75	NA	NA	Seibold et al. (2015)		Seibold S, Brandl R, Buse J, Hothorn T, Schmidl J, Thorn S and Muller J (2015) Association of extinction risk of saproxylic beetles with ecological degradation of forests in Europe. Conservation Biology, 29, 382-573
Gnathoncus buyssoni	Yes	Histeridae	Histeroidea	64.6727	91.0567	0.65584	0.638348	167.111	149	117	59.4834	10.2241	0.456058	0.691346	2.8	2.2	3.4	Halstead (1963)		Halstead DGH (1963) Handbooks for the identification of British insects: Coleoptera: Histeroidea. Royal Entomological Society, London
Gnathoncus nannetensis	Yes	Histeridae	Histeroidea	29.3333	58.1111	0.538516	0.920742	178.556	14	10	59.8991	10.4892	0.318776	0.285273	3.5	3	4	Zeno.org
Gnorimus nobilis	Yes	Scarabaeidae	Scarabaeidae	41.5833	63.5833	0.433013	0.826344	175.917	44	32	59.0933	9.90247	0.12006	0.775364	16.5	14	18	Seibold et al. (2015)		Seibold S, Brandl R, Buse J, Hothorn T, Schmidl J, Thorn S and Muller J (2015) Association of extinction risk of saproxylic beetles with ecological degradation of forests in Europe. Conservation Biology, 29, 382-664
Grynobius planus	Yes	Ptinidae	Ptinidae	59.1364	97.4167	0.669733	0.581483	178.235	69	41	59.651	6.97149	1.00988	1.03307	5	4	6	Seibold et al. (2015)		Seibold S, Brandl R, Buse J, Hothorn T, Schmidl J, Thorn S and Muller J (2015) Association of extinction risk of saproxylic beetles with ecological degradation of forests in Europe. Conservation Biology, 29, 382-581
Grynocharis oblonga	Yes	Trogossitidae	Cleroidea	38.5238	59.2262	0.366606	0.879012	154.786	33	25	59.242	10.5311	0.272647	0.655577	6	NA	7	Seibold et al. (2015)		Seibold S, Brandl R, Buse J, Hothorn T, Schmidl J, Thorn S and Muller J (2015) Association of extinction risk of saproxylic beetles with ecological degradation of forests in Europe. Conservation Biology, 29, 382-596
Gyrohypnus atratus	No	Staphylinidae	Staphylinidae	44.7143	59.1905	0.458258	0.802985	153.5	23	20	60.7823	11.1538	0.60387	0.431267	5.75	5.5	6	Zeno.org
Gyrophaena affinis	Yes	Staphylinidae	Staphylinidae	53.8182	84.4444	0.749906	0.70597	192.364	21	21	60.6082	11.0188	0.788787	0.789274	2.05	1.8	2.3	Die Käfer Europas		http://www.coleo-net.de/
Gyrophaena boleti	Yes	Staphylinidae	Staphylinidae	69.2857	110.048	0.835996	0.634364	166.929	33	30	59.8693	10.6312	0.353169	0.446751	1.1	NA	NA	Seibold et al. (2015)		Seibold S, Brandl R, Buse J, Hothorn T, Schmidl J, Thorn S and Muller J (2015) Association of extinction risk of saproxylic beetles with ecological degradation of forests in Europe. Conservation Biology, 29, 382-400
Hadreule elongatula	Yes	Ciidae	Ciidae	35.8788	86.6667	0.417582	0.852352	188.97	58	40	60.6329	11.0905	0.684729	0.482208	1	NA	NA	Die Käfer Europas		http://www.coleo-net.de/
Hadrobregmus pertinax	Yes	Ptinidae	Ptinidae	54.1212	93.1053	0.703582	0.632866	183.162	76	61	59.9487	10.7764	0.496866	0.481854	5.25	NA	6	Seibold et al. (2015)		Seibold S, Brandl R, Buse J, Hothorn T, Schmidl J, Thorn S and Muller J (2015) Association of extinction risk of saproxylic beetles with ecological degradation of forests in Europe. Conservation Biology, 29, 382-588
Hallomenus axillaris	Yes	Tetratomidae	Tenebrionoidea	55.1667	57.5333	0.49793	0.761985	196.35	11	11	59.6748	10.4704	0.370516	0.438687	2.75	3	4	Seibold et al. (2015)		Seibold S, Brandl R, Buse J, Hothorn T, Schmidl J, Thorn S and Muller J (2015) Association of extinction risk of saproxylic beetles with ecological degradation of forests in Europe. Conservation Biology, 29, 382-496
Hallomenus binotatus	Yes	Tetratomidae	Tenebrionoidea	56.6364	91	0.659829	0.542875	196.864	25	21	59.8997	10.6871	0.588129	0.699592	4.75	3.5	6	Seibold et al. (2015)		Seibold S, Brandl R, Buse J, Hothorn T, Schmidl J, Thorn S and Muller J (2015) Association of extinction risk of saproxylic beetles with ecological degradation of forests in Europe. Conservation Biology, 29, 382-574
Halyzia sedecimguttata	No	Coccinellidae	Cucujoidea	57.75	87.0833	0.679869	0.514346	185.75	17	15	59.1807	9.44544	0.422306	0.994716	6	5	7	Zeno.org
Hapalaraea pygmaea	Yes	Staphylinidae	Staphylinidae	35.3182	91.7727	0.565685	0.761534	182.886	32	25	59.1649	9.68455	0.267318	0.707105	2.6	2.5	3	Seibold et al. (2015)		Seibold S, Brandl R, Buse J, Hothorn T, Schmidl J, Thorn S and Muller J (2015) Association of extinction risk of saproxylic beetles with ecological degradation of forests in Europe. Conservation Biology, 29, 382-488
Haploglossa gentilis	Yes	Staphylinidae	Staphylinidae	65.3571	103.357	0.6227	0.668055	166.321	85	28	59.1455	9.99682	0.0182114	0.0421158	3.5	3	4	Die Käfer Europas		http://www.coleo-net.de/
Haploglossa marginalis	Yes	Staphylinidae	Staphylinidae	55.3636	87.7857	0.622495	0.666847	173.24	33	20	59.3012	11.1187	0.328812	0.438625	3.25	3	3.5	Die Käfer Europas		http://www.coleo-net.de/
Haploglossa villosula	Yes	Staphylinidae	Staphylinidae	65.1445	92.7695	0.662862	0.63307	165.432	4796	1051	59.4314	9.69501	0.595504	1.40612	3	2.5	3.5	Die Käfer Europas		http://www.coleo-net.de/
Harpalus laevipes	No	Carabidae	Carabidae	52.2381	91.0833	0.615514	0.693112	174.536	38	36	60.1659	10.7464	0.699646	0.60804	10.75	10	11.5	Die Käfer Europas		http://www.coleo-net.de/
Helophorus brevipalpis	No	Helophoridae	Hydrophiloidea	36.8571	92	0.471405	0.812056	172.429	15	9	59.4608	10.5695	0.3212	0.303241	2.7	2.2	3.2	Die Käfer Europas		http://www.coleo-net.de/
Hemicoelus canaliculatus	Yes	Ptinidae	Ptinidae	45	60.375	0.461538	0.799801	189	34	26	59.2858	10.5365	0.287857	0.782966	3.75	2.5	5	Die Käfer Europas	Anobium nitidum	http://www.coleo-net.de/
Holobus flavicornis	Yes	Staphylinidae	Staphylinidae	69.4706	93.9011	0.717108	0.56599	176.812	175	37	59.2738	9.88352	0.243963	0.42025	1	NA	NA	Zeno.org
Homalota plana	Yes	Staphylinidae	Staphylinidae	61.087	94.619	0.814283	0.552709	173.975	56	49	60.1363	10.8457	0.419197	0.292245	2.75	NA	NA	Seibold et al. (2015)		Seibold S, Brandl R, Buse J, Hothorn T, Schmidl J, Thorn S and Muller J (2015) Association of extinction risk of saproxylic beetles with ecological degradation of forests in Europe. Conservation Biology, 29, 382-497
Hydrobius fuscipes	No	Hydrophilidae	Hydrophiloidea	49.8	58.6	0.484123	0.776888	157.3	10	8	59.9898	10.8847	0.463389	0.391915	7.5	6	9	Die Käfer Europas		http://www.coleo-net.de/
Hylastes brunneus	Yes	Curculionidae	Curculionidae	52.6154	97	0.583212	0.713445	157.308	27	21	60.2816	10.3198	0.958374	1.56563	4	4	5	Seibold et al. (2015)		Seibold S, Brandl R, Buse J, Hothorn T, Schmidl J, Thorn S and Muller J (2015) Association of extinction risk of saproxylic beetles with ecological degradation of forests in Europe. Conservation Biology, 29, 382-550
Hylastes cunicularius	Yes	Curculionidae	Curculionidae	59.9885	91.9686	0.589058	0.703246	161.21	8708	865	60.5285	11.0507	0.668798	0.473061	3.85	NA	4.5	Seibold et al. (2015)		Seibold S, Brandl R, Buse J, Hothorn T, Schmidl J, Thorn S and Muller J (2015) Association of extinction risk of saproxylic beetles with ecological degradation of forests in Europe. Conservation Biology, 29, 382-545
Hylesinus fraxini	Yes	Curculionidae	Curculionidae	55.8182	97.1818	0.881917	0.349047	158.727	36	18	59.2891	10.3283	0.167671	0.478877	3	NA	3	Zeno.org
Hylobius abietis	Yes	Curculionidae	Curculionidae	71.7458	94.3512	0.768943	0.561384	168.729	263	139	60.5124	11.0251	0.728823	0.565801	10.25	7.5	13	Seibold et al. (2015)		Seibold S, Brandl R, Buse J, Hothorn T, Schmidl J, Thorn S and Muller J (2015) Association of extinction risk of saproxylic beetles with ecological degradation of forests in Europe. Conservation Biology, 29, 382-635
Hylobius piceus	Yes	Curculionidae	Curculionidae	66.7857	92.4462	0.726184	0.579541	164.706	42	32	60.2608	10.7622	0.470199	0.35444	14.5	NA	NA	Seibold et al. (2015)		Seibold S, Brandl R, Buse J, Hothorn T, Schmidl J, Thorn S and Muller J (2015) Association of extinction risk of saproxylic beetles with ecological degradation of forests in Europe. Conservation Biology, 29, 382-658
Hylobius pinastri	Yes	Curculionidae	Curculionidae	62.8214	100.743	0.718742	0.652712	161.268	151	118	60.2736	10.9059	0.580385	0.406673	7	NA	9	Seibold et al. (2015)		Seibold S, Brandl R, Buse J, Hothorn T, Schmidl J, Thorn S and Muller J (2015) Association of extinction risk of saproxylic beetles with ecological degradation of forests in Europe. Conservation Biology, 29, 382-605
Hylurgops glabratus	Yes	Curculionidae	Curculionidae	53.575	94	0.578704	0.709641	157.787	121	70	61.1677	11.403	0.00161164	0.00207672	4.75	NA	NA	Seibold et al. (2015)		Seibold S, Brandl R, Buse J, Hothorn T, Schmidl J, Thorn S and Muller J (2015) Association of extinction risk of saproxylic beetles with ecological degradation of forests in Europe. Conservation Biology, 29, 382-575
Hylurgops palliatus	Yes	Curculionidae	Curculionidae	72.6556	94.7598	0.855555	0.394405	166.494	3415	216	61.0917	11.369	0.301502	0.145014	2.85	NA	NA	Seibold et al. (2015)		Seibold S, Brandl R, Buse J, Hothorn T, Schmidl J, Thorn S and Muller J (2015) Association of extinction risk of saproxylic beetles with ecological degradation of forests in Europe. Conservation Biology, 29, 382-499
Ipidia binotata	Yes	Nitidulidae	Nitidulidae	44.4688	88.9103	0.567876	0.747004	176.781	124	96	59.8269	10.7335	0.119702	0.367566	4.75	NA	5	Seibold et al. (2015)		Seibold S, Brandl R, Buse J, Hothorn T, Schmidl J, Thorn S and Muller J (2015) Association of extinction risk of saproxylic beetles with ecological degradation of forests in Europe. Conservation Biology, 29, 382-576
Ips typographus	Yes	Curculionidae	Curculionidae	53.042	95.3942	0.629084	0.682434	157.752	1232	246	60.9938	11.3022	0.480617	0.316994	4.85	4.2	5.2	Seibold et al. (2015)		Seibold S, Brandl R, Buse J, Hothorn T, Schmidl J, Thorn S and Muller J (2015) Association of extinction risk of saproxylic beetles with ecological degradation of forests in Europe. Conservation Biology, 29, 382-577
Ischnoglossa prolixa	Yes	Staphylinidae	Staphylinidae	58.8571	58.5397	0.498519	0.761333	169.286	46	39	60.1633	10.5947	0.798502	0.877984	2.9	3	3.5	Seibold et al. (2015)		Seibold S, Brandl R, Buse J, Hothorn T, Schmidl J, Thorn S and Muller J (2015) Association of extinction risk of saproxylic beetles with ecological degradation of forests in Europe. Conservation Biology, 29, 382-502
Ischnosoma splendidum	No	Staphylinidae	Staphylinidae	67.1	94.8333	0.738549	0.538683	178.683	23	22	60.333	10.6897	0.95282	0.977109	4.25	3.5	5	Die Käfer Europas		http://www.coleo-net.de/
Isomira murina	No	Tenebrionidae	Tenebrionidae	40.8611	63.0833	0.412471	0.843932	179.336	75	46	59.2141	9.93955	0.0807919	0.183656	6.75	6	7.5	Die Käfer Europas		http://www.coleo-net.de/
Judolia sexmaculata	Yes	Cerambycidae	Cerambycidae	49.5	93.1944	0.652747	0.683424	175.594	36	33	59.9674	10.9567	0.382947	0.302428	11	NA	NA	Seibold et al. (2015)		Seibold S, Brandl R, Buse J, Hothorn T, Schmidl J, Thorn S and Muller J (2015) Association of extinction risk of saproxylic beetles with ecological degradation of forests in Europe. Conservation Biology, 29, 382-644
Latridius consimilis	Yes	Latridiidae	Latridiidae	41.6786	93.8571	0.566859	0.75328	151.982	52	38	60.9543	11.1721	0.645623	0.754482	2.2	NA	2.2	Seibold et al. (2015)		Seibold S, Brandl R, Buse J, Hothorn T, Schmidl J, Thorn S and Muller J (2015) Association of extinction risk of saproxylic beetles with ecological degradation of forests in Europe. Conservation Biology, 29, 382-462
Latridius hirtus	Yes	Latridiidae	Latridiidae	62.2714	90.9795	0.767469	0.551041	179.593	204	151	59.7006	10.3627	0.498497	0.862232	1.9	NA	NA	Seibold et al. (2015)		Seibold S, Brandl R, Buse J, Hothorn T, Schmidl J, Thorn S and Muller J (2015) Association of extinction risk of saproxylic beetles with ecological degradation of forests in Europe. Conservation Biology, 29, 382-431
Latridius minutus	Yes	Latridiidae	Latridiidae	58.5714	90.7857	0.860114	0.306173	163	14	14	59.5138	9.50388	0.958803	1.27531	1.8	1.2	2.4	Die Käfer Europas		http://www.coleo-net.de/
Leiestes seminiger	Yes	Endomychidae	Cucujoidea	62.8	89.35	0.943398	0.258457	166.8	11	10	59.6314	10.4914	0.338642	0.841292	3	2.6	3.4	Zeno.org
Leiodes obesa	No	Leiodidae	Leiodidae	44.1667	56.1889	0.479157	0.782078	201.75	30	28	60.5079	11.1372	0.688934	0.422796	3.5	3	4	Die Käfer Europas		http://www.coleo-net.de/
Leiopus nebulosus	Yes	Cerambycidae	Cerambycidae	52.4286	90.6667	0.62361	0.668213	186.952	27	24	59.1838	9.6952	0.396341	0.837639	8	6	10	Seibold et al. (2015)		Seibold S, Brandl R, Buse J, Hothorn T, Schmidl J, Thorn S and Muller J (2015) Association of extinction risk of saproxylic beetles with ecological degradation of forests in Europe. Conservation Biology, 29, 382-619
Leptura quadrifasciata	Yes	Cerambycidae	Cerambycidae	33.7966	51.1996	0.388803	0.897639	213.036	83	68	59.8413	10.8205	0.154224	0.307891	15	13	18	Seibold et al. (2015)		Seibold S, Brandl R, Buse J, Hothorn T, Schmidl J, Thorn S and Muller J (2015) Association of extinction risk of saproxylic beetles with ecological degradation of forests in Europe. Conservation Biology, 29, 382-659
Leptusa fumida	Yes	Staphylinidae	Staphylinidae	59.8947	94.9368	0.862007	0.216988	160.211	36	36	59.1642	9.42757	0.578901	1.10058	2.7	2.3	3	Seibold et al. (2015)		Seibold S, Brandl R, Buse J, Hothorn T, Schmidl J, Thorn S and Muller J (2015) Association of extinction risk of saproxylic beetles with ecological degradation of forests in Europe. Conservation Biology, 29, 382-492
Leptusa pulchella	Yes	Staphylinidae	Staphylinidae	67.4754	90.3261	0.701958	0.598861	173.439	161	131	59.9783	10.6142	0.418169	0.682557	2.95	2.5	3.5	Seibold et al. (2015)		Seibold S, Brandl R, Buse J, Hothorn T, Schmidl J, Thorn S and Muller J (2015) Association of extinction risk of saproxylic beetles with ecological degradation of forests in Europe. Conservation Biology, 29, 382-504
Leptusa ruficollis	Yes	Staphylinidae	Staphylinidae	71.3742	92.639	0.783331	0.499702	180.869	845	384	59.6376	9.98537	0.479431	1.07119	2.4	2.3	2.5	Zeno.org
Liogluta micans	No	Staphylinidae	Staphylinidae	52.1429	91.619	0.849837	0.442285	155.786	14	12	59.9434	10.7632	0.0933898	0.235437	3.9	3.6	4.2	Die Käfer Europas		http://www.coleo-net.de/
Liogluta microptera	No	Staphylinidae	Staphylinidae	43.5	55.9167	0.4	0.77074	150.083	10	10	59.8202	10.9288	0.166414	0.181167	3.4	3.1	3.7	Die Käfer Europas		http://www.coleo-net.de/
Liotrichus affinis	No	Elateridae	Elateridae	54.0625	92.4375	0.558822	0.718006	157.094	87	61	60.4522	11.0795	0.635647	0.335166	11.75	11	12.5	Zeno.org
Lochmaea caprea	No	Chrysomelidae	Chrysomeloidea	34.0345	61.7586	0.179505	0.972366	148.259	35	30	59.8821	10.607	0.560001	0.797617	5.25	4.5	6	Hansen & Jorgensen (2010)		Hansen MDD, Jorgensen O (2010) Insekter I Danmark, Gylendal AS
Lochmaea suturalis	No	Chrysomelidae	Chrysomeloidea	32.8	57.5	0.28748	0.927473	147.9	12	11	60.6266	10.7845	0.956945	1.17825	5.5	5	6	Zeno.org
Lordithon lunulatus	Yes	Staphylinidae	Staphylinidae	57.8	94.4571	0.714694	0.62067	184.537	183	97	59.9054	10.6651	0.55061	0.742029	6	5	7	Die Käfer Europas		http://www.coleo-net.de/
Lordithon thoracicus	Yes	Staphylinidae	Staphylinidae	37.8	77.7	0.642824	0.927473	205	14	11	60.2858	10.7393	0.727547	0.617506	3.5	2.5	4.5	Die Käfer Europas		http://www.coleo-net.de/
Lygistopterus sanguineus	Yes	Lycidae	Elateroidea	58.6	61	0.5	0.759688	190.5	10	10	60.1804	11.0628	0.557823	0.211685	9.5	NA	NA	Seibold et al. (2015)		Seibold S, Brandl R, Buse J, Hothorn T, Schmidl J, Thorn S and Muller J (2015) Association of extinction risk of saproxylic beetles with ecological degradation of forests in Europe. Conservation Biology, 29, 382-631
Lymexylon navale	Yes	Lymexylidae	Lymexyloidea	44.5	54	0.471405	0.790007	188.75	10	6	59.164	9.95142	0.0286096	0.0399404	11	7	13	Seibold et al. (2015)		Seibold S, Brandl R, Buse J, Hothorn T, Schmidl J, Thorn S and Muller J (2015) Association of extinction risk of saproxylic beetles with ecological degradation of forests in Europe. Conservation Biology, 29, 382-645
Lypoglossa lateralis	No	Staphylinidae	Staphylinidae	52.507	90.4859	0.558822	0.724495	157.268	684	122	61.1133	11.373	0.262691	0.161406	4	3.8	4.2	Die Käfer Europas		http://www.coleo-net.de/
Lyprocorrhe anceps	No	Staphylinidae	Staphylinidae	35.875	92	0.538516	0.83085	175.938	10	10	60.0409	10.7661	0.703443	0.54736	2.25	2	2.5	Zeno.org
Malachius bipustulatus	Yes	Malachiidae	Cleroidea	58.6667	63.5667	0.49793	0.761985	162.167	13	11	59.2192	10.261	0.015971	0.180561	5.75	NA	6	Seibold et al. (2015)		Seibold S, Brandl R, Buse J, Hothorn T, Schmidl J, Thorn S and Muller J (2015) Association of extinction risk of saproxylic beetles with ecological degradation of forests in Europe. Conservation Biology, 29, 382-590
Malthinus flaveolus	Yes	Cantharidae	Cantharidae	53.3636	87.4286	0.566859	0.715508	193.955	21	19	59.1003	9.48662	0.365323	0.842356	5.75	5	6.5	Zeno.org
Malthinus frontalis	Yes	Cantharidae	Cantharidae	44.2051	62.1282	0.433013	0.826344	155.436	106	52	59.4043	10.396	0.259796	0.861842	4	3.4	4.5	Seibold et al. (2015)		Seibold S, Brandl R, Buse J, Hothorn T, Schmidl J, Thorn S and Muller J (2015) Association of extinction risk of saproxylic beetles with ecological degradation of forests in Europe. Conservation Biology, 29, 382-551
Malthodes brevicollis	Yes	Cantharidae	Cantharidae	43.0959	85.9273	0.540093	0.750788	187.018	127	105	60.1491	10.8356	0.706162	0.609435	2.4	2	2.8	Seibold et al. (2015)		Seibold S, Brandl R, Buse J, Hothorn T, Schmidl J, Thorn S and Muller J (2015) Association of extinction risk of saproxylic beetles with ecological degradation of forests in Europe. Conservation Biology, 29, 382-478
Malthodes crassicornis	Yes	Cantharidae	Cantharidae	64.8	62	0.5	0.759688	168.1	20	20	59.2137	9.7309	0.334037	0.802345	2	2.3	2.8	Seibold et al. (2015)		Seibold S, Brandl R, Buse J, Hothorn T, Schmidl J, Thorn S and Muller J (2015) Association of extinction risk of saproxylic beetles with ecological degradation of forests in Europe. Conservation Biology, 29, 382-445
Malthodes fuscus	Yes	Cantharidae	Cantharidae	59.0448	91.7812	0.555883	0.740874	197.433	174	133	60.1238	10.7863	0.607348	0.551931	3.9	3.3	4.5	Seibold et al. (2015)		Seibold S, Brandl R, Buse J, Hothorn T, Schmidl J, Thorn S and Muller J (2015) Association of extinction risk of saproxylic beetles with ecological degradation of forests in Europe. Conservation Biology, 29, 382-546
Malthodes guttifer	Yes	Cantharidae	Cantharidae	48.84	56.969	0.513497	0.75713	192.58	135	81	59.476	9.6306	0.59282	1.26038	4.5	4	5	Seibold et al. (2015)		Seibold S, Brandl R, Buse J, Hothorn T, Schmidl J, Thorn S and Muller J (2015) Association of extinction risk of saproxylic beetles with ecological degradation of forests in Europe. Conservation Biology, 29, 382-567
Malthodes marginatus	Yes	Cantharidae	Cantharidae	57.4062	91.775	0.651725	0.649957	163.328	66	57	59.1637	9.5952	0.5166	1.24558	4.5	4	5.5	Seibold et al. (2015)		Seibold S, Brandl R, Buse J, Hothorn T, Schmidl J, Thorn S and Muller J (2015) Association of extinction risk of saproxylic beetles with ecological degradation of forests in Europe. Conservation Biology, 29, 382-568
Malthodes pumilus	Yes	Cantharidae	Cantharidae	38.3333	83.25	0.447636	0.826254	184.389	23	23	58.8799	9.01984	0.324069	0.83275	1.4	1.3	1.5	Seibold et al. (2015)		Seibold S, Brandl R, Buse J, Hothorn T, Schmidl J, Thorn S and Muller J (2015) Association of extinction risk of saproxylic beetles with ecological degradation of forests in Europe. Conservation Biology, 29, 382-409
Malthodes spathifer	Yes	Cantharidae	Cantharidae	48.2188	91.1786	0.575847	0.723057	176.569	62	50	59.0523	9.28115	0.643981	1.29365	3	NA	NA	Seibold et al. (2015)		Seibold S, Brandl R, Buse J, Hothorn T, Schmidl J, Thorn S and Muller J (2015) Association of extinction risk of saproxylic beetles with ecological degradation of forests in Europe. Conservation Biology, 29, 382-519
Megarthrus depressus	Yes	Staphylinidae	Staphylinidae	49.9444	96.3721	0.709112	0.611543	155.509	208	87	61.0361	11.3129	0.492516	0.45407	2.65	2.5	2.8	Die Käfer Europas		http://www.coleo-net.de/
Megarthrus nitidulus	No	Staphylinidae	Staphylinidae	48.6667	91.3333	0.792527	0.622087	176.333	11	11	60.1532	10.0689	0.54037	1.89977	2.5	2.4	2.6	Die Käfer Europas		http://www.coleo-net.de/
Megasternum concinnum	No	Hydrophilidae	Hydrophiloidea	66.2712	93.9444	0.791268	0.563522	178.496	145	124	60.3249	10.863	0.704381	0.57358	1.85	1.7	2	Klausnitzer (2011)		Klausnitzer B (2011) Stresemann - Exkursionsfauna von Deutschland, Band 2: Wirbellose: Insekten, Volume 2, Springer-Verlag
Megatoma undata	Yes	Dermestidae	Bostrichoidea	46	94.7647	0.546513	0.765987	154.235	23	23	59.2805	10.0132	0.299461	0.680009	5	4	6	Seibold et al. (2015)		Seibold S, Brandl R, Buse J, Hothorn T, Schmidl J, Thorn S and Muller J (2015) Association of extinction risk of saproxylic beetles with ecological degradation of forests in Europe. Conservation Biology, 29, 382-582
Melanotus castanipes	Yes	Elateridae	Elateridae	55.8966	91.8867	0.60768	0.693327	167.424	2358	872	59.9552	10.6816	0.527802	0.688905	17	14	20	Seibold et al. (2015)		Seibold S, Brandl R, Buse J, Hothorn T, Schmidl J, Thorn S and Muller J (2015) Association of extinction risk of saproxylic beetles with ecological degradation of forests in Europe. Conservation Biology, 29, 382-665
Melanotus villosus	Yes	Elateridae	Elateridae	58.7857	89.5357	0.743031	0.559051	162.857	66	51	59.3365	10.7162	0.302757	0.570332	16	13	19	Olsen (2009)		Olsen LH (2009) Små dyr i skoven, Gyldendal AS
Meligethes aeneus	No	Nitidulidae	Nitidulidae	54.913	102.046	0.762864	0.660883	162.21	176	108	59.7097	10.7346	0.321559	0.409941	2.1	1.5	2.7	Zeno.org
Meligethes denticulatus	No	Nitidulidae	Nitidulidae	44.4722	53.7302	0.384187	0.811785	155.292	70	50	59.8885	10.5303	0.752699	0.764089	2.8	2.3	3.3	Die Käfer Europas		http://www.coleo-net.de/
Miarus campanulae	No	Curculionidae	Curculionidae	40.625	90.5	0.640095	0.718084	174.938	69	12	59.8741	10.988	0.0753124	0.109628	2.95	2.3	3.6	Zeno.org
Micrambe abietis	Yes	Cryptophagidae	Cryptophagidae	75.3558	93.3134	0.782008	0.541491	170.024	375	252	59.9669	10.7307	0.664535	0.535859	2.3	2.2	2.4	Seibold et al. (2015)		Seibold S, Brandl R, Buse J, Hothorn T, Schmidl J, Thorn S and Muller J (2015) Association of extinction risk of saproxylic beetles with ecological degradation of forests in Europe. Conservation Biology, 29, 382-468
Micrambe longitarsis	Yes	Cryptophagidae	Cryptophagidae	69.3684	100.321	0.814063	0.577093	169.997	49	42	60.145	10.9201	0.572227	0.399188	2	NA	NA	Seibold et al. (2015)		Seibold S, Brandl R, Buse J, Hothorn T, Schmidl J, Thorn S and Muller J (2015) Association of extinction risk of saproxylic beetles with ecological degradation of forests in Europe. Conservation Biology, 29, 382-446
Microscydmus nanus	Yes	Staphylinidae	Staphylinidae	53.7143	60.8571	0.498519	0.761333	192	13	13	58.6144	8.83001	0.591822	1.08987	0.875	0.85	0.9	Die Käfer Europas		http://www.coleo-net.de/
Mniusa incrassata	Yes	Staphylinidae	Staphylinidae	59.8333	92.3333	0.640095	0.652818	159.583	12	12	59.9498	10.775	0.107037	0.19904	2.75	2.5	3	Zeno.org
Molorchus minor	Yes	Cerambycidae	Cerambycidae	53.5294	87.0909	0.551724	0.733909	171.898	33	29	60.4159	11.0031	0.717466	0.478604	11	6	16	Seibold et al. (2015)		Seibold S, Brandl R, Buse J, Hothorn T, Schmidl J, Thorn S and Muller J (2015) Association of extinction risk of saproxylic beetles with ecological degradation of forests in Europe. Conservation Biology, 29, 382-646
Mordella holomelaena	Yes	Mordellidae	Tenebrionoidea	51.7895	89.1579	0.554021	0.724701	199.737	38	35	60.0651	10.6988	0.558479	0.500006	7.25	6.5	8	Seibold et al. (2015)		Seibold S, Brandl R, Buse J, Hothorn T, Schmidl J, Thorn S and Muller J (2015) Association of extinction risk of saproxylic beetles with ecological degradation of forests in Europe. Conservation Biology, 29, 382-610
Mordellochroa abdominalis	Yes	Mordellidae	Tenebrionoidea	45	62.7222	0.461538	0.799801	174.778	14	13	59.2216	10.1657	0.169067	0.827126	5.25	4.5	6	Seibold et al. (2015)		Seibold S, Brandl R, Buse J, Hothorn T, Schmidl J, Thorn S and Muller J (2015) Association of extinction risk of saproxylic beetles with ecological degradation of forests in Europe. Conservation Biology, 29, 382-589
Mycetochara flavipes	Yes	Tenebrionidae	Tenebrionidae	47.7273	90.8	0.545507	0.739019	178.791	19	17	59.8176	10.8137	0.212105	0.505708	5	NA	NA	Seibold et al. (2015)		Seibold S, Brandl R, Buse J, Hothorn T, Schmidl J, Thorn S and Muller J (2015) Association of extinction risk of saproxylic beetles with ecological degradation of forests in Europe. Conservation Biology, 29, 382-583
Mycetochara humeralis	Yes	Tenebrionidae	Tenebrionidae	65.3333	85.5	0.687184	0.600159	179.667	19	12	59.9055	10.6898	0.140563	0.124443	4.5	4	5	Seibold et al. (2015)		Seibold S, Brandl R, Buse J, Hothorn T, Schmidl J, Thorn S and Muller J (2015) Association of extinction risk of saproxylic beetles with ecological degradation of forests in Europe. Conservation Biology, 29, 382-569
Mycetochara maura	Yes	Tenebrionidae	Tenebrionidae	57.4082	64.1584	0.495987	0.764124	169.142	217	87	59.2501	10.2187	0.127245	0.231918	5	4	6	Die Käfer Europas		http://www.coleo-net.de/
Mycetophagus fulvicollis	Yes	Mycetophagidae	Tenebrionoidea	48.4231	90.5	0.659416	0.650836	156.212	45	43	59.6718	10.3066	0.400081	0.79367	4.25	4	4.5	Seibold et al. (2015)		Seibold S, Brandl R, Buse J, Hothorn T, Schmidl J, Thorn S and Muller J (2015) Association of extinction risk of saproxylic beetles with ecological degradation of forests in Europe. Conservation Biology, 29, 382-560
Mycetophagus piceus	Yes	Mycetophagidae	Tenebrionoidea	45.8636	91.2955	0.704339	0.637762	157.386	64	32	59.0377	9.32796	0.188	0.712702	4	4	4.5	Seibold et al. (2015)		Seibold S, Brandl R, Buse J, Hothorn T, Schmidl J, Thorn S and Muller J (2015) Association of extinction risk of saproxylic beetles with ecological degradation of forests in Europe. Conservation Biology, 29, 382-552
Mycetophagus populi	Yes	Mycetophagidae	Tenebrionoidea	56.8462	83.2308	0.650723	0.651441	164.192	24	23	59.5915	10.3079	0.4045	0.71614	4.25	4	4.5	Seibold et al. (2015)		Seibold S, Brandl R, Buse J, Hothorn T, Schmidl J, Thorn S and Muller J (2015) Association of extinction risk of saproxylic beetles with ecological degradation of forests in Europe. Conservation Biology, 29, 382-561
Mycetoporus lepidus	Yes	Staphylinidae	Staphylinidae	63.6036	92.1392	0.664311	0.643577	163.613	277	221	60.0137	10.7053	0.564298	0.579195	4.5	4	5	Die Käfer Europas		http://www.coleo-net.de/
Myrmetes paykulli	No	Histeridae	Histeroidea	42.6	103.6	0.66356	0.776669	185.62	40	34	60.6075	11.0853	0.670488	0.460506	2.25	2	2.5	Klausnitzer (2011)		Klausnitzer B (2011) Stresemann - Exkursionsfauna von Deutschland, Band 2: Wirbellose: Insekten, Volume 2, Springer-Verlag
Myzia oblongoguttata	Yes	Coccinellidae	Cucujoidea	50.25	94.1667	0.590788	0.710439	155.958	19	19	59.6792	10.5692	0.464437	0.648849	7	6	8	Hansen & Jorgensen (2010)		Hansen MDD, Jorgensen O (2010) Insekter I Danmark, Gylendal AS
Necydalis major	Yes	Cerambycidae	Cerambycidae	38.1	57.3167	0.421325	0.836501	204.217	31	26	59.835	10.647	0.264566	0.549933	25	NA	NA	Seibold et al. (2015)		Seibold S, Brandl R, Buse J, Hothorn T, Schmidl J, Thorn S and Muller J (2015) Association of extinction risk of saproxylic beetles with ecological degradation of forests in Europe. Conservation Biology, 29, 382-670
Nemadus colonoides	Yes	Leiodidae	Leiodidae	68.5833	103	0.624926	0.60419	168.292	42	26	59.2143	10.1812	0.222983	0.574169	1	1.5	2	Seibold et al. (2015)		Seibold S, Brandl R, Buse J, Hothorn T, Schmidl J, Thorn S and Muller J (2015) Association of extinction risk of saproxylic beetles with ecological degradation of forests in Europe. Conservation Biology, 29, 382-395
Nemozoma elongatum	Yes	Trogossitidae	Cleroidea	65.4286	63.4286	0.5	0.648108	164.286	18	14	59.5867	10.5481	0.347455	0.493915	5	4	6	Die Käfer Europas		http://www.coleo-net.de/
Nevraphes elongatulus	Yes	Scydmaenidae	Staphylinoidea	75	89.3233	0.705099	0.582138	173.437	48	46	59.7591	10.8384	0.280019	0.40111	1.35	1.3	1.4	Die Käfer Europas		http://www.coleo-net.de/
Nicrophorus investigator	No	Silphidae	Staphylinoidea	31.2308	31.2308	0	1	207.846	42	13	59.8939	10.8674	0.0829668	0.199376	17	12	22	Die Käfer Europas		http://www.coleo-net.de/
Nicrophorus vespilloides	No	Silphidae	Staphylinoidea	56.9853	90.707	0.694076	0.619966	189.607	804	127	59.8803	10.5751	0.304109	0.824349	15	12	18	Die Käfer Europas		http://www.coleo-net.de/
Notiophilus biguttatus	No	Carabidae	Carabidae	61.8	91.5	0.7	0.585522	175.633	11	10	60.3894	10.9744	0.618565	0.398137	4.5	3.5	5.5	Die Käfer Europas		http://www.coleo-net.de/
Notothecta flavipes	No	Staphylinidae	Staphylinidae	49.8116	93.1429	0.641089	0.67884	176.308	164	113	60.6666	11.0962	0.735037	0.53593	2.85	2.5	3.2	Zeno.org
Nudobius lentus	Yes	Staphylinidae	Staphylinidae	49.087	93.1105	0.59416	0.704558	168.995	261	153	60.918	11.2975	0.518093	0.259178	7.5	NA	NA	Seibold et al. (2015)		Seibold S, Brandl R, Buse J, Hothorn T, Schmidl J, Thorn S and Muller J (2015) Association of extinction risk of saproxylic beetles with ecological degradation of forests in Europe. Conservation Biology, 29, 382-614
Octotemnus glabriculus	Yes	Ciidae	Ciidae	40.2222	88.5	0.5547	0.73977	180.222	13	13	60.0208	9.2029	0.222888	2.32509	1.65	NA	NA	Seibold et al. (2015)		Seibold S, Brandl R, Buse J, Hothorn T, Schmidl J, Thorn S and Muller J (2015) Association of extinction risk of saproxylic beetles with ecological degradation of forests in Europe. Conservation Biology, 29, 382-418
Oiceoptoma thoracicum	No	Silphidae	Staphylinoidea	38.5	59.875	0.4	0.854026	210	12	10	59.5285	10.214	0.365294	0.460512	13.5	11	16	Die Käfer Europas		http://www.coleo-net.de/
Omalium rugatum	Yes	Staphylinidae	Staphylinidae	59.2143	96.8571	0.932643	0.413743	161.464	31	26	61.0177	11.3046	0.420942	0.290085	3	2.5	3.5	Die Käfer Europas		http://www.coleo-net.de/
Orchesia micans	Yes	Melandryidae	Tenebrionoidea	46.4286	91.8571	0.636032	0.702687	184.071	27	23	59.7492	10.6794	0.429211	0.710864	4.5	4	5	Seibold et al. (2015)		Seibold S, Brandl R, Buse J, Hothorn T, Schmidl J, Thorn S and Muller J (2015) Association of extinction risk of saproxylic beetles with ecological degradation of forests in Europe. Conservation Biology, 29, 382-570
Orchesia undulata	Yes	Melandryidae	Tenebrionoidea	80.9167	98.1548	0.791623	0.444558	168.875	32	30	59.2934	7.95345	1.00676	1.72766	4.5	4	5	Seibold et al. (2015)		Seibold S, Brandl R, Buse J, Hothorn T, Schmidl J, Thorn S and Muller J (2015) Association of extinction risk of saproxylic beetles with ecological degradation of forests in Europe. Conservation Biology, 29, 382-571
Orchestes fagi	No	Curculionidae	Curculionidae	66.3077	91.8333	0.724041	0.557071	184.487	31	28	59.1963	10.1842	0.164741	0.291968	2.6	2.4	2.8	Die Käfer Europas		http://www.coleo-net.de/
Orchestes quercus	No	Curculionidae	Curculionidae	69.25	93.317	0.823028	0.427933	168.714	168	123	59.1021	9.80686	0.302088	0.675083	3	2.5	3.5	Zeno.org
Orchestes signifer	No	Curculionidae	Curculionidae	56.1429	64.0286	0.493007	0.76738	165.643	15	12	59.4244	10.3712	0.249076	0.517956	2.15	2	2.3	Zeno.org	Rhynchaenus avellanae
Orithales serraticornis	Yes	Elateridae	Elateridae	47.6667	61.3333	0.471405	0.790007	154.167	10	9	60.5155	11.137	0.629062	0.271723	6.5	6	7	Zeno.org
Orsodacne cerasi	No	Orsodacnidae	Chrysomeloidea	40.25	85.1875	0.521026	0.817082	152.938	82	19	59.1515	9.74654	0.0886753	0.439255	6.25	4.5	8	Die Käfer Europas		http://www.coleo-net.de/
Orthocis alni	Yes	Ciidae	Ciidae	58.2857	90.9476	0.659775	0.617032	162.029	67	64	59.3365	9.9903	0.62686	0.879907	2.35	1.8	2.9	Seibold et al. (2015)		Seibold S, Brandl R, Buse J, Hothorn T, Schmidl J, Thorn S and Muller J (2015) Association of extinction risk of saproxylic beetles with ecological degradation of forests in Europe. Conservation Biology, 29, 382-473
Orthoperus atomus	Yes	Corylophidae	Cucujoidea	63.75	88	0.695971	0.590193	182.3	18	16	60.2788	10.6873	0.828283	0.887944	0.935	0.82	1.05	Seibold et al. (2015)		Seibold S, Brandl R, Buse J, Hothorn T, Schmidl J, Thorn S and Muller J (2015) Association of extinction risk of saproxylic beetles with ecological degradation of forests in Europe. Conservation Biology, 29, 382-390
Orthoperus corticalis	Yes	Corylophidae	Cucujoidea	68	94.7	0.781025	0.504285	166.8	12	10	59.0481	9.85842	0.165743	0.482913	0.895	0.8	0.99	Die Käfer Europas		http://www.coleo-net.de/
Orthotomicus proximus	Yes	Curculionidae	Curculionidae	60.6	95	0.862439	0.424767	160.3	14	11	60.3362	11.1175	0.633771	0.218606	3	NA	NA	Seibold et al. (2015)		Seibold S, Brandl R, Buse J, Hothorn T, Schmidl J, Thorn S and Muller J (2015) Association of extinction risk of saproxylic beetles with ecological degradation of forests in Europe. Conservation Biology, 29, 382-520
Orthotomicus suturalis	Yes	Curculionidae	Curculionidae	71	94.6	0.777763	0.497212	165.9	107	23	61.1421	11.3874	0.200079	0.131039	2.85	2.5	3.2	Seibold et al. (2015)		Seibold S, Brandl R, Buse J, Hothorn T, Schmidl J, Thorn S and Muller J (2015) Association of extinction risk of saproxylic beetles with ecological degradation of forests in Europe. Conservation Biology, 29, 382-500
Osphya bipunctata	Yes	Melandryidae	Tenebrionoidea	47.1429	66.3333	0.458258	0.802985	158.571	32	10	59.152	9.97257	0.0252068	0.0460597	8	6	11	Seibold et al. (2015)		Seibold S, Brandl R, Buse J, Hothorn T, Schmidl J, Thorn S and Muller J (2015) Association of extinction risk of saproxylic beetles with ecological degradation of forests in Europe. Conservation Biology, 29, 382-620
Othius subuliformis	No	Staphylinidae	Staphylinidae	63.6667	94.5	0.721602	0.419266	182.5	13	13	59.9623	9.21976	0.729484	1.9536	4.75	4.5	5	Die Käfer Europas		http://www.coleo-net.de/
Otiorhynchus nodosus	No	Curculionidae	Curculionidae	68.1818	91.5714	0.748331	0.526381	176.299	27	25	60.6235	11.006	0.573526	0.429926	6.5	5	8	Die Käfer Europas		http://www.coleo-net.de/
Otiorhynchus scaber	No	Curculionidae	Curculionidae	66.5263	94.5681	0.721988	0.614133	165.316	389	248	60.0351	10.7456	0.482967	0.568749	5	5	5	Bright & Bouchard (2008)		Bright DE & Bouchard P (2008) Weevils of Canada and Alaska. NRC Research Press
Otiorhynchus singularis	No	Curculionidae	Curculionidae	65.7143	93.4833	0.705265	0.539176	185.386	47	31	59.9213	7.74352	0.683676	2.0321	7.25	6.5	8	Bright & Bouchard (2008)		Bright DE & Bouchard P (2008) Weevils of Canada and Alaska. NRC Research Press
Oxymirus cursor	Yes	Cerambycidae	Cerambycidae	57.7222	56.2302	0.484123	0.764024	162.417	33	32	59.7986	10.5782	0.173952	0.468143	23	18	32	Seibold et al. (2015)		Seibold S, Brandl R, Buse J, Hothorn T, Schmidl J, Thorn S and Muller J (2015) Association of extinction risk of saproxylic beetles with ecological degradation of forests in Europe. Conservation Biology, 29, 382-669
Oxypoda alternans	Yes	Staphylinidae	Staphylinidae	53.4545	90.3636	0.761739	0.628899	194	20	18	60.6183	11.1363	0.644809	0.368122	3.5	3.2	3.8	Die Käfer Europas		http://www.coleo-net.de/
Oxypoda annularis	No	Staphylinidae	Staphylinidae	69.5714	88.8571	0.699206	0.592515	166.929	16	15	60.2322	10.6965	0.641871	0.54545	2.25	1.8	2.7	Die Käfer Europas		http://www.coleo-net.de/
Oxypoda arborea	Yes	Staphylinidae	Staphylinidae	63.3836	96.4575	0.617213	0.597157	195.341	309	147	58.8217	8.80893	0.513441	0.973608	2.85	2.8	2.9	Die Käfer Europas		http://www.coleo-net.de/
Oxypoda brevicornis	No	Staphylinidae	Staphylinidae	38.1967	93.2869	0.537649	0.796966	150.311	148	75	60.9665	11.2211	0.569948	0.594562	2.85	2.5	3.2	Die Käfer Europas		http://www.coleo-net.de/
Oxypoda haemorrhoa	No	Staphylinidae	Staphylinidae	67.1667	94.1667	0.699854	0.588799	183.75	15	14	60.5824	11.1923	0.634673	0.251384	2.35	2	2.7	Die Käfer Europas		http://www.coleo-net.de/
Oxypoda recondita	Yes	Staphylinidae	Staphylinidae	54.75	61.1071	0.498888	0.760924	160.143	15	15	59.8662	10.9307	0.0644169	0.133496	2	NA	NA	Seibold et al. (2015)		Seibold S, Brandl R, Buse J, Hothorn T, Schmidl J, Thorn S and Muller J (2015) Association of extinction risk of saproxylic beetles with ecological degradation of forests in Europe. Conservation Biology, 29, 382-447
Oxypoda skalitzkyi	No	Staphylinidae	Staphylinidae	73.0476	94.6667	0.868962	0.377866	166.857	65	51	61.0401	11.3515	0.382016	0.165702	2.35	2.2	2.5	Die Käfer Europas		http://www.coleo-net.de/
Oxytelus laqueatus	Yes	Staphylinidae	Staphylinidae	60.25	88.25	0.711805	0.588587	162.875	15	15	59.7823	10.4687	0.246563	0.373965	4.4	3.8	5	Die Käfer Europas		http://www.coleo-net.de/
Pachyta lamed	Yes	Cerambycidae	Cerambycidae	51.375	55.3333	0.494872	0.765347	200.021	14	14	60.4925	11.154	0.646056	0.252753	15	NA	NA	Seibold et al. (2015)		Seibold S, Brandl R, Buse J, Hothorn T, Schmidl J, Thorn S and Muller J (2015) Association of extinction risk of saproxylic beetles with ecological degradation of forests in Europe. Conservation Biology, 29, 382-660
Paraphotistus impressus	No	Elateridae	Elateridae	53.1389	91.25	0.612673	0.682858	157.736	223	188	59.8776	10.5753	0.434299	1.04075	13.5	13	14	Zeno.org	Selatosomus impressus
Peltis ferruginea	Yes	Trogossitidae	Cleroidea	53.7692	54.871	0.468592	0.771784	159.308	48	43	60.0687	10.7578	0.553682	0.506704	8.5	7	10	Zeno.org
Pheletes aeneoniger	No	Elateridae	Elateridae	58.1574	91.2407	0.57083	0.707403	160.394	392	220	59.83	10.6548	0.30278	0.565092	5.25	5	5.5	Zeno.org
Philonthus addendus	Yes	Staphylinidae	Staphylinidae	61.8571	92.4286	0.860114	0.486233	180.738	14	14	59.6551	10.626	0.434454	0.76949	10.5	10	11	Zeno.org
Philonthus carbonarius	No	Staphylinidae	Staphylinidae	65.5	91.375	0.748701	0.380625	167.375	18	17	59.5657	10.19	0.553851	1.19066	9.5	9	10	Zeno.org
Philonthus concinnus	No	Staphylinidae	Staphylinidae	47.1	94.4	0.61101	0.704039	154.15	17	15	61.1069	11.3716	0.326529	0.174824	6	5	7	Zeno.org
Philonthus decorus	Yes	Staphylinidae	Staphylinidae	54.1818	92.2727	0.589491	0.697609	156.818	21	20	59.9555	10.4015	0.473999	1.31718	12	11	13	Zeno.org
Philonthus succicola	Yes	Staphylinidae	Staphylinidae	49.9286	92.4286	0.644151	0.668213	170.75	29	24	60.7851	11.2345	0.5983	0.293172	11.5	11	12	Zeno.org
Phloeonomus pusillus	Yes	Staphylinidae	Staphylinidae	74.25	94.2683	0.738053	0.543018	169.263	236	126	61.1385	11.3917	0.197706	0.0844893	2	NA	NA	Seibold et al. (2015)		Seibold S, Brandl R, Buse J, Hothorn T, Schmidl J, Thorn S and Muller J (2015) Association of extinction risk of saproxylic beetles with ecological degradation of forests in Europe. Conservation Biology, 29, 382-448
Phloeophagus turbatus	Yes	Curculionidae	Curculionidae	47.1667	92	0.640312	0.690577	166.417	25	10	59.8737	10.2988	0.364755	0.567684	3.5	3	4	Die Käfer Europas		http://www.coleo-net.de/
Phloeopora corticalis	Yes	Staphylinidae	Staphylinidae	61.1961	97.275	0.624631	0.670837	170.82	130	99	59.5026	10.316	0.473943	0.769879	2.55	2.5	3	Seibold et al. (2015)		Seibold S, Brandl R, Buse J, Hothorn T, Schmidl J, Thorn S and Muller J (2015) Association of extinction risk of saproxylic beetles with ecological degradation of forests in Europe. Conservation Biology, 29, 382-485
Phloeopora testacea	Yes	Staphylinidae	Staphylinidae	67.1143	90.137	0.676861	0.611617	176.113	98	72	60.0497	10.4907	0.989425	1.14145	2.75	2.5	3	Seibold et al. (2015)		Seibold S, Brandl R, Buse J, Hothorn T, Schmidl J, Thorn S and Muller J (2015) Association of extinction risk of saproxylic beetles with ecological degradation of forests in Europe. Conservation Biology, 29, 382-498
Phloeostiba lapponica	Yes	Staphylinidae	Staphylinidae	80.6056	94.4384	0.791821	0.486344	172.312	455	188	61.1356	11.368	0.229882	0.327041	2.25	2	2.5	Die Käfer Europas		http://www.coleo-net.de/
Phloeotribus spinulosus	Yes	Curculionidae	Curculionidae	52.25	88.5	0.615385	0.678979	184.417	14	13	59.8916	10.2036	0.80874	1.13282	2.05	1.7	2.4	Die Käfer Europas		http://www.coleo-net.de/
Phloiotrya rufipes	Yes	Melandryidae	Tenebrionoidea	40.4615	97	0.485071	0.801	181.038	19	17	59.3394	9.38797	0.405948	1.19097	7	6	12	Seibold et al. (2015)		Seibold S, Brandl R, Buse J, Hothorn T, Schmidl J, Thorn S and Muller J (2015) Association of extinction risk of saproxylic beetles with ecological degradation of forests in Europe. Conservation Biology, 29, 382-606
Phratora vitellinae	No	Chrysomelidae	Chrysomeloidea	53.1429	59.5455	0.489898	0.763685	158.571	26	25	59.6039	10.3381	0.385151	0.795427	4.25	3.5	5	Die Käfer Europas		http://www.coleo-net.de/
Phyllobius argentatus	No	Curculionidae	Curculionidae	61.8	96.625	0.581335	0.701259	171.05	27	19	59.4009	10.3723	0.156017	0.241347	4.75	3.5	6	Die Käfer Europas		http://www.coleo-net.de/
Phyllobius pomaceus	No	Curculionidae	Curculionidae	38	38	0	1	147.833	16	6	59.3527	10.4674	0.202987	0.187262	8.5	7	10	Die Käfer Europas		http://www.coleo-net.de/
Phyllodrepa ioptera	Yes	Staphylinidae	Staphylinidae	60	94.9905	0.948371	0.184259	174.381	49	39	59.2158	10.6559	0.242557	0.760815	2	2.5	3	Seibold et al. (2015)		Seibold S, Brandl R, Buse J, Hothorn T, Schmidl J, Thorn S and Muller J (2015) Association of extinction risk of saproxylic beetles with ecological degradation of forests in Europe. Conservation Biology, 29, 382-449
Phyllodrepa linearis	Yes	Staphylinidae	Staphylinidae	65.2	98.75	0.666171	0.670328	193.05	46	41	60.0965	10.6572	0.788419	0.868373	3	2.5	3.5	Zeno.org	Dropephylla linearis
Phyllodrepa melanocephala	Yes	Staphylinidae	Staphylinidae	42.5	105.5	0.558326	0.459285	154.75	21	18	59.1267	9.55529	0.269044	0.820238	3	NA	NA	Seibold et al. (2015)		Seibold S, Brandl R, Buse J, Hothorn T, Schmidl J, Thorn S and Muller J (2015) Association of extinction risk of saproxylic beetles with ecological degradation of forests in Europe. Conservation Biology, 29, 382-521
Phyllopertha horticola	No	Scarabaeidae	Scarabaeidae	36.8462	64.0769	0.257539	0.942236	150.346	27	14	59.3737	10.5056	0.109331	0.278996	10.25	8.5	12	Die Käfer Europas		http://www.coleo-net.de/
Phymatodes testaceus	Yes	Cerambycidae	Cerambycidae	47.25	88.8	0.571305	0.722789	182.887	27	24	59.3087	10.5807	0.534909	1.06825	11.5	6	17	Seibold et al. (2015)		Seibold S, Brandl R, Buse J, Hothorn T, Schmidl J, Thorn S and Muller J (2015) Association of extinction risk of saproxylic beetles with ecological degradation of forests in Europe. Conservation Biology, 29, 382-650
Pissodes harcyniae	Yes	Curculionidae	Curculionidae	63.9259	93.5	0.736006	0.564532	173.5	201	57	61.0653	11.332	0.341587	0.247477	5.75	NA	NA	Seibold et al. (2015)		Seibold S, Brandl R, Buse J, Hothorn T, Schmidl J, Thorn S and Muller J (2015) Association of extinction risk of saproxylic beetles with ecological degradation of forests in Europe. Conservation Biology, 29, 382-591
Pissodes pini	Yes	Curculionidae	Curculionidae	67.7619	96.8603	0.777763	0.573892	170.943	61	46	60.6721	11.1086	0.631571	0.42112	7.35	NA	NA	Seibold et al. (2015)		Seibold S, Brandl R, Buse J, Hothorn T, Schmidl J, Thorn S and Muller J (2015) Association of extinction risk of saproxylic beetles with ecological degradation of forests in Europe. Conservation Biology, 29, 382-611
Pityogenes bidentatus	Yes	Curculionidae	Curculionidae	62.4667	93.55	0.706321	0.539806	162.433	37	30	60.7635	11.1693	0.68793	0.538265	2.5	2.2	2.8	Seibold et al. (2015)		Seibold S, Brandl R, Buse J, Hothorn T, Schmidl J, Thorn S and Muller J (2015) Association of extinction risk of saproxylic beetles with ecological degradation of forests in Europe. Conservation Biology, 29, 382-483
Pityogenes chalcographus	Yes	Curculionidae	Curculionidae	63.0393	91.9312	0.691831	0.608348	163.484	2734	566	60.5713	11.0339	0.720475	0.556683	2.15	2	2.3	Seibold et al. (2015)		Seibold S, Brandl R, Buse J, Hothorn T, Schmidl J, Thorn S and Muller J (2015) Association of extinction risk of saproxylic beetles with ecological degradation of forests in Europe. Conservation Biology, 29, 382-459
Pityogenes trepanatus	Yes	Curculionidae	Curculionidae	85.625	94.425	0.773718	0.194562	185.562	23	21	59.224	9.50243	0.682446	1.28982	2.35	2.2	2.5	Seibold et al. (2015)		Seibold S, Brandl R, Buse J, Hothorn T, Schmidl J, Thorn S and Muller J (2015) Association of extinction risk of saproxylic beetles with ecological degradation of forests in Europe. Conservation Biology, 29, 382-474
Pityophagus ferrugineus	Yes	Nitidulidae	Nitidulidae	45.6931	93.2286	0.54441	0.753627	171.678	257	153	60.9781	11.306	0.472438	0.285139	5	NA	6.5	Seibold et al. (2015)		Seibold S, Brandl R, Buse J, Hothorn T, Schmidl J, Thorn S and Muller J (2015) Association of extinction risk of saproxylic beetles with ecological degradation of forests in Europe. Conservation Biology, 29, 382-584
Pityophthorus micrographus	Yes	Curculionidae	Curculionidae	57.087	91.0435	0.626783	0.669596	161.5	66	42	59.2879	10.1463	0.319339	0.388061	1	NA	1.5	Seibold et al. (2015)		Seibold S, Brandl R, Buse J, Hothorn T, Schmidl J, Thorn S and Muller J (2015) Association of extinction risk of saproxylic beetles with ecological degradation of forests in Europe. Conservation Biology, 29, 382-396
Placusa atrata	Yes	Staphylinidae	Staphylinidae	59.6316	94	0.676216	0.620782	160.816	44	37	61.1669	11.4042	0.00172463	0.00172822	2	NA	NA	Seibold et al. (2015)		Seibold S, Brandl R, Buse J, Hothorn T, Schmidl J, Thorn S and Muller J (2015) Association of extinction risk of saproxylic beetles with ecological degradation of forests in Europe. Conservation Biology, 29, 382-450
Placusa depressa	Yes	Staphylinidae	Staphylinidae	61.6316	93.5789	0.54949	0.725891	162.237	51	38	61.1353	11.3771	0.224078	0.182932	2.2	2	2.5	Seibold et al. (2015)		Seibold S, Brandl R, Buse J, Hothorn T, Schmidl J, Thorn S and Muller J (2015) Association of extinction risk of saproxylic beetles with ecological degradation of forests in Europe. Conservation Biology, 29, 382-463
Placusa incompleta	Yes	Staphylinidae	Staphylinidae	71.125	94	0.72051	0.566012	166.562	281	93	61.1672	11.4029	0.00167733	0.00211781	1.75	NA	NA	Seibold et al. (2015)		Seibold S, Brandl R, Buse J, Hothorn T, Schmidl J, Thorn S and Muller J (2015) Association of extinction risk of saproxylic beetles with ecological degradation of forests in Europe. Conservation Biology, 29, 382-423
Placusa tachyporoides	Yes	Staphylinidae	Staphylinidae	76.3504	94.2738	0.757244	0.515068	170.608	1340	292	61.1486	11.3917	0.180764	0.116293	2	2	3	Seibold et al. (2015)		Seibold S, Brandl R, Buse J, Hothorn T, Schmidl J, Thorn S and Muller J (2015) Association of extinction risk of saproxylic beetles with ecological degradation of forests in Europe. Conservation Biology, 29, 382-451
Platycerus caraboides	Yes	Lucanidae	Scarabaeoidea	52.1429	56.4286	0.445362	0.780115	157.643	12	11	59.6805	10.3857	0.362854	0.716751	11	8	12	Seibold et al. (2015)		Seibold S, Brandl R, Buse J, Hothorn T, Schmidl J, Thorn S and Muller J (2015) Association of extinction risk of saproxylic beetles with ecological degradation of forests in Europe. Conservation Biology, 29, 382-647
Platycis minutus	Yes	Lycidae	Elateroidea	29.375	29.375	0	1	210.062	11	8	59.7199	10.5602	0.334583	0.801891	7.5	NA	NA	Seibold et al. (2015)		Seibold S, Brandl R, Buse J, Hothorn T, Schmidl J, Thorn S and Muller J (2015) Association of extinction risk of saproxylic beetles with ecological degradation of forests in Europe. Conservation Biology, 29, 382-615
Platysoma deplanatum	Yes	Histeridae	Histeroidea	66.7143	94.9	0.747391	0.527891	175.179	19	16	59.8568	10.9881	0.0151665	0.0318874	3.25	3	3.5	Zeno.org
Platystomos albinus	Yes	Anthribidae	Curculionoidea	50.7143	108.667	0.862007	0.652818	171.833	14	12	60.6651	11.2196	0.656181	0.285782	9	NA	10	Seibold et al. (2015)		Seibold S, Brandl R, Buse J, Hothorn T, Schmidl J, Thorn S and Muller J (2015) Association of extinction risk of saproxylic beetles with ecological degradation of forests in Europe. Conservation Biology, 29, 382-630
Plegaderus caesus	Yes	Histeridae	Histeroidea	71.5556	87.9216	0.699282	0.588623	172.056	41	41	59.237	10.372	0.258189	0.771532	1.45	NA	NA	Seibold et al. (2015)		Seibold S, Brandl R, Buse J, Hothorn T, Schmidl J, Thorn S and Muller J (2015) Association of extinction risk of saproxylic beetles with ecological degradation of forests in Europe. Conservation Biology, 29, 382-410
Plegaderus vulneratus	Yes	Histeridae	Histeroidea	55.5536	93.961	0.5906	0.710105	188.884	527	102	61.1121	11.3775	0.262549	0.151097	1.5	NA	NA	Seibold et al. (2015)		Seibold S, Brandl R, Buse J, Hothorn T, Schmidl J, Thorn S and Muller J (2015) Association of extinction risk of saproxylic beetles with ecological degradation of forests in Europe. Conservation Biology, 29, 382-411
Pocadius ferrugineus	Yes	Nitidulidae	Nitidulidae	50.625	61.65	0.486504	0.774368	157.062	30	26	60.6682	11.1203	0.732355	0.493658	3.6	2.6	4.6	Die Käfer Europas		http://www.coleo-net.de/
Podabrus alpinus	No	Cantharidae	Cantharidae	49.3	89.0128	0.627032	0.686719	186.15	49	49	60.0635	10.7406	0.55691	0.586758	12.25	11	13.5	Zeno.org
Podistra schoenherri	Yes	Cantharidae	Cantharidae	56.5462	84.2288	0.530516	0.755327	200.019	386	249	60.2648	10.8963	0.614325	0.45348	8.5	7	10	Die Käfer Europas		http://www.coleo-net.de/
Poecilonota variolosa	Yes	Buprestidae	Buprestoidea	30	30	0	1	205	10	5	60.0325	10.5135	0.0136385	0.0504365	17	NA	NA	Seibold et al. (2015)		Seibold S, Brandl R, Buse J, Hothorn T, Schmidl J, Thorn S and Muller J (2015) Association of extinction risk of saproxylic beetles with ecological degradation of forests in Europe. Conservation Biology, 29, 382-666
Pogonocherus fasciculatus	Yes	Cerambycidae	Cerambycidae	49.7143	93.881	0.865206	0.433705	155.143	23	23	60.8291	11.2342	0.585593	0.378491	6.5	NA	NA	Seibold et al. (2015)		Seibold S, Brandl R, Buse J, Hothorn T, Schmidl J, Thorn S and Muller J (2015) Association of extinction risk of saproxylic beetles with ecological degradation of forests in Europe. Conservation Biology, 29, 382-602
Polydrusus cervinus	Yes	Curculionidae	Curculionidae	53.4667	87.375	0.621365	0.669703	176.525	34	26	59.1499	9.82632	0.218064	0.394923	4.8	3.9	5.7	Die Käfer Europas		http://www.coleo-net.de/
Polydrusus mollis	No	Curculionidae	Curculionidae	55	67.4167	0.489898	0.77074	171.083	11	10	60.0191	10.7387	0.155054	0.281615	7.25	6	8.5	Die Käfer Europas		http://www.coleo-net.de/
Polydrusus pilosus	No	Curculionidae	Curculionidae	52.2941	100.637	0.652458	0.702716	157.176	65	56	59.9717	10.5706	0.47034	0.459186	5.75	5	6.5	Die Käfer Europas		http://www.coleo-net.de/
Polydrusus undatus	Yes	Curculionidae	Curculionidae	46.125	71.2083	0.445362	0.815167	156.188	16	11	59.6001	10.2784	0.482999	1.087	5	4	6	Die Käfer Europas		http://www.coleo-net.de/
Polygraphus poligraphus	Yes	Curculionidae	Curculionidae	56.8571	93.5055	0.587298	0.708358	194.055	900	168	61.0596	11.3383	0.382043	0.246369	2.6	2.2	3	Seibold et al. (2015)		Seibold S, Brandl R, Buse J, Hothorn T, Schmidl J, Thorn S and Muller J (2015) Association of extinction risk of saproxylic beetles with ecological degradation of forests in Europe. Conservation Biology, 29, 382-489
Prionocyphon serricornis	Yes	Scirtidae	Scirtoidea	55.125	84.4167	0.679869	0.608891	183.062	73	15	58.8545	8.62188	0.164419	0.515604	4.15	3.5	4.8	Seibold et al. (2015)		Seibold S, Brandl R, Buse J, Hothorn T, Schmidl J, Thorn S and Muller J (2015) Association of extinction risk of saproxylic beetles with ecological degradation of forests in Europe. Conservation Biology, 29, 382-559
Prionychus ater	Yes	Tenebrionidae	Tenebrionidae	48.2941	57.1283	0.488386	0.772362	191.382	34	28	59.3642	10.3399	0.155912	0.246217	13	12	15	Seibold et al. (2015)		Seibold S, Brandl R, Buse J, Hothorn T, Schmidl J, Thorn S and Muller J (2015) Association of extinction risk of saproxylic beetles with ecological degradation of forests in Europe. Conservation Biology, 29, 382-653
Prionychus melanarius	Yes	Tenebrionidae	Tenebrionidae	58.25	57.25	0.5	0.759688	196.5	24	16	59.1157	11.3318	0.00436989	0.319338	11	10	12	Seibold et al. (2015)		Seibold S, Brandl R, Buse J, Hothorn T, Schmidl J, Thorn S and Muller J (2015) Association of extinction risk of saproxylic beetles with ecological degradation of forests in Europe. Conservation Biology, 29, 382-648
Procraerus tibialis	Yes	Elateridae	Elateridae	39.6667	65.2222	0.3	0.920742	150.611	16	10	59.4225	10.4909	0.000272812	0.000206905	8.5	6	8.5	Seibold et al. (2015)		Seibold S, Brandl R, Buse J, Hothorn T, Schmidl J, Thorn S and Muller J (2015) Association of extinction risk of saproxylic beetles with ecological degradation of forests in Europe. Conservation Biology, 29, 382-623
Propylea quatuordecimpunctata	No	Coccinellidae	Cucujoidea	67.4	92.1	0.749656	0.534665	168.1	11	11	59.2314	10.2283	0.0831363	0.42788	4.35	3.5	5.2	Evans (2014)		Evans AV (2014) Beetles of Eastern North America. Princeton University Press
Prosternon tessellatum	No	Elateridae	Elateridae	56.1059	89.8175	0.673117	0.626862	172.436	281	160	59.4962	10.331	0.390949	0.584011	11	10	12	Hansen & Jorgensen (2010)		Hansen MDD, Jorgensen O (2010) Insekter I Danmark, Gylendal AS
Protaetia metallica	No	Scarabaeidae	Scarabaeidae	62.9643	86.2619	0.785353	0.541387	185.661	119	63	59.9017	10.9707	0.248601	0.171697	18.5	14	23	Klausnitzer (2011)		Klausnitzer B (2011) Stresemann - Exkursionsfauna von Deutschland, Band 2: Wirbellose: Insekten, Volume 2, Springer-Verlag
Pseudocistela ceramboides	Yes	Tenebrionidae	Tenebrionidae	43.31	85.2043	0.547959	0.734124	183.426	276	143	59.2885	9.80512	0.518183	1.32825	11	10	12	Seibold et al. (2015)		Seibold S, Brandl R, Buse J, Hothorn T, Schmidl J, Thorn S and Muller J (2015) Association of extinction risk of saproxylic beetles with ecological degradation of forests in Europe. Conservation Biology, 29, 382-649
Psyllobora vigintiduopunctata	No	Coccinellidae	Cucujoidea	41.9375	94.75	0.466569	0.811008	178.844	48	21	59.0538	8.98639	0.424077	0.839142	3.75	3	4.5	Die Käfer Europas		http://www.coleo-net.de/
Ptenidium formicetorum	Yes	Ptiliidae	Staphylinoidea	42.5556	88	0.532939	0.755225	182.167	15	13	60.3168	10.9493	0.779808	0.537211	0.925	0.85	1	Die Käfer Europas		http://www.coleo-net.de/
Ptenidium nitidum	No	Ptiliidae	Staphylinoidea	70.2	94.6667	0.738549	0.538683	181.233	11	11	59.3175	9.28194	0.737259	1.81408	0.85	0.8	0.9	Die Käfer Europas		http://www.coleo-net.de/
Ptenidium turgidum	Yes	Ptiliidae	Staphylinoidea	70.6667	93.8889	0.766485	0.513566	187.556	45	20	59.1626	9.98488	0.0421147	0.074626	0.975	0.9	1.05	Seibold et al. (2015)		Seibold S, Brandl R, Buse J, Hothorn T, Schmidl J, Thorn S and Muller J (2015) Association of extinction risk of saproxylic beetles with ecological degradation of forests in Europe. Conservation Biology, 29, 382-391
Pterostichus melanarius	No	Carabidae	Carabidae	60.1429	95.6905	0.960973	0.225966	165.548	18	14	59.6787	10.7569	0.295058	0.377606	15	12	18	Hansen & Jorgensen (2010)		Hansen MDD, Jorgensen O (2010) Insekter I Danmark, Gylendal AS
Pterostichus niger	No	Carabidae	Carabidae	74.25	93.6071	0.886963	0.275752	172.304	21	19	59.5495	9.71274	0.521256	1.45609	18	15	21	Hansen & Jorgensen (2010)		Hansen MDD, Jorgensen O (2010) Insekter I Danmark, Gylendal AS
Pterostichus oblongopunctatus	No	Carabidae	Carabidae	44.8	93.575	0.543035	0.754481	152.825	65	58	60.6077	11.0861	0.694657	0.491577	11	10	12	Hansen & Jorgensen (2010)		Hansen MDD, Jorgensen O (2010) Insekter I Danmark, Gylendal AS
Pteryngium crenatum	Yes	Cryptophagidae	Cryptophagidae	67.5	91.75	0.695971	0.599586	167	11	8	59.8923	10.9043	0.0619378	0.123188	1.9	NA	NA	Seibold et al. (2015)		Seibold S, Brandl R, Buse J, Hothorn T, Schmidl J, Thorn S and Muller J (2015) Association of extinction risk of saproxylic beetles with ecological degradation of forests in Europe. Conservation Biology, 29, 382-432
PTILINUS FUSCUS	Yes	Ptinidae	Ptinidae	46.4615	82.9615	0.561242	0.737083	191.667	110	67	59.8978	10.6715	0.238465	0.481186	4	3	5.5	Seibold et al. (2015)		Seibold S, Brandl R, Buse J, Hothorn T, Schmidl J, Thorn S and Muller J (2015) Association of extinction risk of saproxylic beetles with ecological degradation of forests in Europe. Conservation Biology, 29, 382-553
Ptilinus pectinicornis	Yes	Ptinidae	Ptinidae	52.5556	102	0.573488	0.712227	176.389	21	15	59.142	9.94629	0.0227523	0.190503	4.5	3.5	5	Seibold et al. (2015)		Seibold S, Brandl R, Buse J, Hothorn T, Schmidl J, Thorn S and Muller J (2015) Association of extinction risk of saproxylic beetles with ecological degradation of forests in Europe. Conservation Biology, 29, 382-572
Ptinomorphus imperialis	Yes	Ptinidae	Ptinidae	42.0769	88.4615	0.57735	0.742272	157.577	22	18	59.0696	9.93543	0.535753	1.21451	4.3	3.1	5.5	Zeno.org
Ptinus fur	Yes	Ptinidae	Ptinidae	70.7692	97.3077	0.737963	0.54769	169.077	35	29	59.4672	9.7517	0.46011	1.50604	3.45	2.6	4.3	Die Käfer Europas		http://www.coleo-net.de/
Ptinus rufipes	Yes	Ptinidae	Ptinidae	68.2941	89.1647	0.699577	0.591451	167.382	61	37	59.5418	10.4972	0.355247	0.184166	3	NA	3	Seibold et al. (2015)		Seibold S, Brandl R, Buse J, Hothorn T, Schmidl J, Thorn S and Muller J (2015) Association of extinction risk of saproxylic beetles with ecological degradation of forests in Europe. Conservation Biology, 29, 382-522
Ptinus subpillosus	Yes	Ptinidae	Ptinidae	70.5514	92.4822	0.783369	0.458694	168.53	791	417	59.3349	9.87836	0.475335	1.09244	2.4	2	2.8	Die Käfer Europas		http://www.coleo-net.de/
Pyropterus nigroruber	Yes	Lycidae	Elateroidea	55.1818	55.2	0.499433	0.760319	197.991	21	21	59.9705	10.8018	0.457988	0.523371	8.75	7.5	10	Seibold et al. (2015)		Seibold S, Brandl R, Buse J, Hothorn T, Schmidl J, Thorn S and Muller J (2015) Association of extinction risk of saproxylic beetles with ecological degradation of forests in Europe. Conservation Biology, 29, 382-628
Pytho depressus	Yes	Pythidae	Tenebrionoidea	57.25	62.1429	0.498888	0.760924	163.375	17	15	61.1551	11.3978	0.128515	0.0451522	11.75	NA	NA	Seibold et al. (2015)		Seibold S, Brandl R, Buse J, Hothorn T, Schmidl J, Thorn S and Muller J (2015) Association of extinction risk of saproxylic beetles with ecological degradation of forests in Europe. Conservation Biology, 29, 382-651
Quedius brevicornis	Yes	Staphylinidae	Staphylinidae	48.9091	86.697	0.761739	0.556712	160.091	20	18	59.1491	9.60976	0.402797	1.05501	10.75	9	12	Seibold et al. (2015)		Seibold S, Brandl R, Buse J, Hothorn T, Schmidl J, Thorn S and Muller J (2015) Association of extinction risk of saproxylic beetles with ecological degradation of forests in Europe. Conservation Biology, 29, 382-640
Quedius brevis	Yes	Staphylinidae	Staphylinidae	51.3158	94.6364	0.599479	0.712811	174.337	33	32	60.4561	10.9021	0.812112	0.633119	6	6	6	Zeno.org
Quedius cruentus	Yes	Staphylinidae	Staphylinidae	42.1667	94	0.5	0.788563	186.25	10	8	59.825	10.8377	0.332885	0.306043	8	7.5	8.5	Zeno.org
Quedius lucidulus	No	Staphylinidae	Staphylinidae	41.52	63.61	0.42855	0.83027	152.4	49	33	61.0462	11.3081	0.408633	0.330769	5.25	5	5.5	Zeno.org	Sauridus lucidulus
Quedius maurus	Yes	Staphylinidae	Staphylinidae	68.6364	95.3409	0.722219	0.564926	166.227	27	25	59.9077	10.5465	0.93846	0.885767	7.5	6	9	Seibold et al. (2015)		Seibold S, Brandl R, Buse J, Hothorn T, Schmidl J, Thorn S and Muller J (2015) Association of extinction risk of saproxylic beetles with ecological degradation of forests in Europe. Conservation Biology, 29, 382-616
Quedius mesomelinus	Yes	Staphylinidae	Staphylinidae	62.0556	95.7802	0.692018	0.638128	168.803	83	73	60.2563	10.6971	0.764039	0.924906	9	8	10	Zeno.org
Quedius plagiatus	Yes	Staphylinidae	Staphylinidae	70.3802	94.152	0.801482	0.523626	181.14	1184	444	60.7673	11.1439	0.583394	0.440495	7.5	6.5	8.5	Seibold et al. (2015)		Seibold S, Brandl R, Buse J, Hothorn T, Schmidl J, Thorn S and Muller J (2015) Association of extinction risk of saproxylic beetles with ecological degradation of forests in Europe. Conservation Biology, 29, 382-617
Quedius tenellus	No	Staphylinidae	Staphylinidae	73.7972	95.8443	0.876648	0.420415	167.962	1029	340	61.1079	11.3637	0.27598	0.196378	7.5	7	8	Zeno.org	Microsaurus tenellus
Quedius xanthopus	Yes	Staphylinidae	Staphylinidae	63.2874	95.057	0.81924	0.504921	178.962	928	554	59.9563	10.5389	0.5693	1.0113	8.5	7	10	Seibold et al. (2015)		Seibold S, Brandl R, Buse J, Hothorn T, Schmidl J, Thorn S and Muller J (2015) Association of extinction risk of saproxylic beetles with ecological degradation of forests in Europe. Conservation Biology, 29, 382-624
Rabocerus foveolatus	Yes	Salpingidae	Tenebrionoidea	53.5	88	0.668954	0.6407	159.75	21	20	60.8496	11.2074	0.578635	0.407741	3.3	NA	NA	Seibold et al. (2015)		Seibold S, Brandl R, Buse J, Hothorn T, Schmidl J, Thorn S and Muller J (2015) Association of extinction risk of saproxylic beetles with ecological degradation of forests in Europe. Conservation Biology, 29, 382-534
Rhagium inquisitor	Yes	Cerambycidae	Cerambycidae	46.4184	61.0988	0.469799	0.786894	154.189	332	149	60.9135	11.2331	0.575833	0.517798	15.5	NA	NA	Seibold et al. (2015)		Seibold S, Brandl R, Buse J, Hothorn T, Schmidl J, Thorn S and Muller J (2015) Association of extinction risk of saproxylic beetles with ecological degradation of forests in Europe. Conservation Biology, 29, 382-661
Rhagium mordax	Yes	Cerambycidae	Cerambycidae	55.2703	89.2973	0.549856	0.72441	160.338	81	66	59.5692	9.85445	0.905605	1.26233	17.5	13	22	Seibold et al. (2015)		Seibold S, Brandl R, Buse J, Hothorn T, Schmidl J, Thorn S and Muller J (2015) Association of extinction risk of saproxylic beetles with ecological degradation of forests in Europe. Conservation Biology, 29, 382-667
Rhagonycha atra	No	Cantharidae	Cantharidae	36.5921	89.9484	0.50545	0.840321	191.477	305	189	60.2322	10.9415	0.591651	0.391907	5.25	4.5	6	Die Käfer Europas		http://www.coleo-net.de/
Rhagonycha lignosa	No	Cantharidae	Cantharidae	52.4035	90.3394	0.56333	0.722946	173.484	120	95	59.2051	9.60852	0.534007	1.08828	6	5	7	Die Käfer Europas		http://www.coleo-net.de/
Rhagonycha lutea	No	Cantharidae	Cantharidae	54.8	57.35	0.496904	0.763116	201.9	10	9	58.963	9.64066	0.443579	0.969302	7.5	6	9	Die Käfer Europas		http://www.coleo-net.de/
Rhagonycha nigriventris	No	Cantharidae	Cantharidae	62.8	94.375	0.759265	0.563485	177.758	33	31	59.6835	10.4668	0.389316	0.625337	5.5	5	6	Die Käfer Europas		http://www.coleo-net.de/
Rhizophagus bipustulatus	Yes	Monotomidae	Cucujoidea	59.5172	88.3704	0.532132	0.73811	167.48	96	57	59.2076	9.82921	0.268163	0.828265	2.9	2.3	3.5	Seibold et al. (2015)		Seibold S, Brandl R, Buse J, Hothorn T, Schmidl J, Thorn S and Muller J (2015) Association of extinction risk of saproxylic beetles with ecological degradation of forests in Europe. Conservation Biology, 29, 382-503
Rhizophagus cribratus	Yes	Monotomidae	Cucujoidea	45.9375	93.0929	0.653942	0.694958	183.906	405	185	59.8262	10.6129	0.279694	0.547076	3.25	3	3.5	Seibold et al. (2015)		Seibold S, Brandl R, Buse J, Hothorn T, Schmidl J, Thorn S and Muller J (2015) Association of extinction risk of saproxylic beetles with ecological degradation of forests in Europe. Conservation Biology, 29, 382-531
Rhizophagus dispar	Yes	Monotomidae	Cucujoidea	65.0455	97.6017	0.80672	0.544324	173.319	310	192	60.5142	10.9466	0.650897	0.75789	3.5	3	4	Seibold et al. (2015)		Seibold S, Brandl R, Buse J, Hothorn T, Schmidl J, Thorn S and Muller J (2015) Association of extinction risk of saproxylic beetles with ecological degradation of forests in Europe. Conservation Biology, 29, 382-539
Rhizophagus fenestralis	Yes	Monotomidae	Cucujoidea	60.7273	92.8182	0.71807	0.555898	161.879	110	64	61.0566	11.3383	0.360934	0.242806	2.4	2	2.8	Die Käfer Europas		http://www.coleo-net.de/
Rhizophagus ferrugineus	Yes	Monotomidae	Cucujoidea	47.1618	94.4126	0.622996	0.702343	171.54	2466	328	61.0326	11.3299	0.407452	0.312752	3.75	3.5	4	Seibold et al. (2015)		Seibold S, Brandl R, Buse J, Hothorn T, Schmidl J, Thorn S and Muller J (2015) Association of extinction risk of saproxylic beetles with ecological degradation of forests in Europe. Conservation Biology, 29, 382-541
Rhizophagus nitidulus	Yes	Monotomidae	Cucujoidea	49.7308	94.0556	0.655789	0.719802	185.483	121	79	60.3113	10.8751	0.620891	0.467441	3.65	3	4.3	Seibold et al. (2015)		Seibold S, Brandl R, Buse J, Hothorn T, Schmidl J, Thorn S and Muller J (2015) Association of extinction risk of saproxylic beetles with ecological degradation of forests in Europe. Conservation Biology, 29, 382-540
Rhizophagus parallelocollis	Yes	Monotomidae	Cucujoidea	59.125	94.1	0.725225	0.555301	172.688	18	17	59.8462	10.9097	0.102792	0.15548	4	3	4	Seibold et al. (2015)		Seibold S, Brandl R, Buse J, Hothorn T, Schmidl J, Thorn S and Muller J (2015) Association of extinction risk of saproxylic beetles with ecological degradation of forests in Europe. Conservation Biology, 29, 382-554
Rhyncolus ater	Yes	Curculionidae	Curculionidae	66.487	90.9049	0.704695	0.584698	171.61	348	251	59.5702	10.3024	0.480471	1.03122	3.75	3	4.5	Seibold et al. (2015)		Seibold S, Brandl R, Buse J, Hothorn T, Schmidl J, Thorn S and Muller J (2015) Association of extinction risk of saproxylic beetles with ecological degradation of forests in Europe. Conservation Biology, 29, 382-542
Rhyncolus sculpturatus	Yes	Curculionidae	Curculionidae	61.3333	89.75	0.647759	0.64165	174.175	39	35	59.5206	10.1886	0.633767	0.877782	4	3.5	4.5	Seibold et al. (2015)		Seibold S, Brandl R, Buse J, Hothorn T, Schmidl J, Thorn S and Muller J (2015) Association of extinction risk of saproxylic beetles with ecological degradation of forests in Europe. Conservation Biology, 29, 382-555
Rugilus rufipes	No	Staphylinidae	Staphylinidae	45.6471	56.0353	0.499657	0.778171	169.447	28	27	59.9338	10.7385	0.597555	0.708431	6.25	6	6.5	Hoebeke (1995)		Hoebeke RE (1995) Three Palearctic species of Rugilus Leach in North America (Coleoptera: Staphylinidae, Paederinae): redescriptions, new synonymy and new records. Insecta Mundi, 9: 69-81
Rusticoclytus rusticus	Yes	Cerambycidae	Cerambycidae	43.6078	92.4517	0.692093	0.681226	172.765	476	164	59.901	10.7684	0.107592	0.285107	14.5	12	17	Zeno.org	Xylotrechus rusticus
Rutpela maculata	Yes	Cerambycidae	Cerambycidae	57.1429	63.1143	0.493007	0.76738	193.857	20	12	59.0956	9.50323	0.193802	0.785016	16.5	13	20	Bily & Mehl (1989)		Bily S & Mehl O (1989) Longhorn Beetles - Coleoptera, Cerambycidae - Of Fennoscandia and Denmark, BRILL
Salpingus planirostris	Yes	Salpingidae	Tenebrionoidea	72.8571	94.6691	0.760526	0.414178	178.861	167	100	59.1038	9.34831	0.354899	0.947859	3.25	3	3.5	Seibold et al. (2015)		Seibold S, Brandl R, Buse J, Hothorn T, Schmidl J, Thorn S and Muller J (2015) Association of extinction risk of saproxylic beetles with ecological degradation of forests in Europe. Conservation Biology, 29, 382-532
Salpingus ruficollis	Yes	Salpingidae	Tenebrionoidea	82.9714	98.5432	0.912225	0.454271	179.231	566	353	60.0384	10.5175	0.660537	0.790191	3.9	3.3	4.5	Seibold et al. (2015)		Seibold S, Brandl R, Buse J, Hothorn T, Schmidl J, Thorn S and Muller J (2015) Association of extinction risk of saproxylic beetles with ecological degradation of forests in Europe. Conservation Biology, 29, 382-547
Saperda perforata	Yes	Cerambycidae	Cerambycidae	44.9286	93.8095	0.702179	0.668213	176.679	29	24	59.8796	10.9225	0.074133	0.157086	16	NA	NA	Seibold et al. (2015)		Seibold S, Brandl R, Buse J, Hothorn T, Schmidl J, Thorn S and Muller J (2015) Association of extinction risk of saproxylic beetles with ecological degradation of forests in Europe. Conservation Biology, 29, 382-663
Scaphisoma agaricinum	Yes	Staphylinidae	Staphylinidae	59.0169	92.4806	0.754826	0.586297	180.651	555	343	60.0779	10.7013	0.660919	0.893159	2.2	1.5	1.9	Seibold et al. (2015)		Seibold S, Brandl R, Buse J, Hothorn T, Schmidl J, Thorn S and Muller J (2015) Association of extinction risk of saproxylic beetles with ecological degradation of forests in Europe. Conservation Biology, 29, 382-464
Scaphisoma boreale	Yes	Staphylinidae	Staphylinidae	61.0789	90.8078	0.737818	0.558172	174.795	172	80	59.8097	10.491	0.335975	0.678387	2.5	NA	NA	Seibold et al. (2015)		Seibold S, Brandl R, Buse J, Hothorn T, Schmidl J, Thorn S and Muller J (2015) Association of extinction risk of saproxylic beetles with ecological degradation of forests in Europe. Conservation Biology, 29, 382-484
Schistoglossa curtipennis	No	Staphylinidae	Staphylinidae	45.9565	56.5623	0.488794	0.771925	162.801	65	38	59.9247	10.97	0.268272	0.143531	1.875	1.75	2	Scheerpeltz (1967)		Scheerpeltz O (1967) Übersicht über die mitteleuropäischen Arten der Gattung Schistoglossa Kraatz, mit der Beschreibung einer neuen Art (Col. Staph.). Carinthia II, Mitteilungen des Naturwissenschaftlichen Vereines für Kärnten, 77, 212-215.
Schizotus pectinicornis	Yes	Pyrochroidae	Tenebrionoidea	50.375	55.4167	0.451754	0.765347	161.146	18	14	59.7905	10.6926	0.266126	0.621575	8.5	NA	NA	Seibold et al. (2015)		Seibold S, Brandl R, Buse J, Hothorn T, Schmidl J, Thorn S and Muller J (2015) Association of extinction risk of saproxylic beetles with ecological degradation of forests in Europe. Conservation Biology, 29, 382-625
Sciodrepoides watsoni	No	Leiodidae	Leiodidae	64.6386	91.7324	0.750127	0.585283	188.921	736	174	60.4542	10.9786	0.766458	0.659844	3	2.6	3.4	Die Käfer Europas		http://www.coleo-net.de/
Scolytus intricatus	Yes	Curculionidae	Curculionidae	62.1923	92.6061	0.70291	0.582109	183.383	473	52	59.2136	9.97825	0.500889	0.893343	3	2.5	3.5	Seibold et al. (2015)		Seibold S, Brandl R, Buse J, Hothorn T, Schmidl J, Thorn S and Muller J (2015) Association of extinction risk of saproxylic beetles with ecological degradation of forests in Europe. Conservation Biology, 29, 382-523
Scolytus laevis	Yes	Curculionidae	Curculionidae	56	86	0.668043	0.622087	186.333	131	11	59.8567	10.5058	0.252602	0.497313	4	3.5	4.5	Seibold et al. (2015)		Seibold S, Brandl R, Buse J, Hothorn T, Schmidl J, Thorn S and Muller J (2015) Association of extinction risk of saproxylic beetles with ecological degradation of forests in Europe. Conservation Biology, 29, 382-556
Scolytus ratzeburgi	Yes	Curculionidae	Curculionidae	36.0909	89	0.457366	0.821804	184.045	34	14	61.0258	11.3157	0.405933	0.269765	5	4.5	6.5	Seibold et al. (2015)		Seibold S, Brandl R, Buse J, Hothorn T, Schmidl J, Thorn S and Muller J (2015) Association of extinction risk of saproxylic beetles with ecological degradation of forests in Europe. Conservation Biology, 29, 382-585
Scolytus rugulosus	Yes	Curculionidae	Curculionidae	38.9091	88	0.457366	0.821804	181.364	23	14	59.1675	10.3172	0.112766	0.804537	2.15	1.8	2.5	Seibold et al. (2015)		Seibold S, Brandl R, Buse J, Hothorn T, Schmidl J, Thorn S and Muller J (2015) Association of extinction risk of saproxylic beetles with ecological degradation of forests in Europe. Conservation Biology, 29, 382-460
Scraptia fuscula	No	Scraptiidae	Tenebrionoidea	57.7143	60.6209	0.499657	0.76007	195.929	93	27	59.4239	10.4837	0.0480353	0.111969	2	NA	NA	Seibold et al. (2015)		Seibold S, Brandl R, Buse J, Hothorn T, Schmidl J, Thorn S and Muller J (2015) Association of extinction risk of saproxylic beetles with ecological degradation of forests in Europe. Conservation Biology, 29, 382-452
Scraptia testacea	Yes	Scraptiidae	Tenebrionoidea	58.8333	94.8	0.62361	0.664486	189.75	43	12	59.3965	10.3958	0.0740823	0.284138	2.55	2.3	2.8	Die Käfer Europas	Scraptia fuscula	http://www.coleo-net.de/
Scydmaenus hellwigii	Yes	Staphylinidae	Staphylinidae	68.75	88.5	0.666667	0.624112	198.125	11	9	59.4576	10.3985	0.358414	0.536589	1	NA	NA	Seibold et al. (2015)		Seibold S, Brandl R, Buse J, Hothorn T, Schmidl J, Thorn S and Muller J (2015) Association of extinction risk of saproxylic beetles with ecological degradation of forests in Europe. Conservation Biology, 29, 382-397
Scydmoraphes minutus	Yes	Staphylinidae	Staphylinidae	55.8571	92.6	0.605693	0.681249	198.071	14	13	59.6051	10.5752	0.331725	0.506718	1.125	1.15	1.3	Seibold et al. (2015)		Seibold S, Brandl R, Buse J, Hothorn T, Schmidl J, Thorn S and Muller J (2015) Association of extinction risk of saproxylic beetles with ecological degradation of forests in Europe. Conservation Biology, 29, 382-401
Selatosomus aeneus	No	Elateridae	Elateridae	54.186	90.8816	0.627315	0.67059	159.302	197	153	59.6166	10.4378	0.376022	0.498817	12.5	10	15	Zeno.org
Sepedophilus littoreus	Yes	Staphylinidae	Staphylinidae	60.6828	94.2029	0.654693	0.651103	161.555	958	284	60.9942	11.3051	0.45115	0.285161	4.5	4	5	Die Käfer Europas		http://www.coleo-net.de/
Sepedophilus testaceus	Yes	Staphylinidae	Staphylinidae	56.5926	89.9683	0.703962	0.629123	174.593	56	52	59.6627	10.2815	0.567866	0.93458	4.25	4	5	Seibold et al. (2015)		Seibold S, Brandl R, Buse J, Hothorn T, Schmidl J, Thorn S and Muller J (2015) Association of extinction risk of saproxylic beetles with ecological degradation of forests in Europe. Conservation Biology, 29, 382-562
Serica brunnea	No	Scarabaeidae	Scarabaeidae	37.0323	56.0538	0.417582	0.816797	207.982	76	40	59.2008	9.56247	0.444205	1.23144	9	8	10	Die Käfer Europas		http://www.coleo-net.de/
Sericus brunneus	Yes	Elateridae	Elateridae	57.08	92.3394	0.534922	0.734643	160.971	1257	347	59.9339	10.7871	0.276577	0.337121	8.5	8	9	Die Käfer Europas		http://www.coleo-net.de/
Serropalpus barbatus	Yes	Melandryidae	Tenebrionoidea	46.8824	58.6118	0.482904	0.778171	200.718	28	27	60.4814	11.0256	0.700995	0.480044	13	8	18	Seibold et al. (2015)		Seibold S, Brandl R, Buse J, Hothorn T, Schmidl J, Thorn S and Muller J (2015) Association of extinction risk of saproxylic beetles with ecological degradation of forests in Europe. Conservation Biology, 29, 382-654
Silvanoprus fagi	Yes	Silvanidae	Cucujoidea	56.5625	105.328	0.696407	0.695473	173.516	113	85	60.6916	11.0635	0.696588	0.543203	2.7	2.4	3	Gossner et al. (2013)		Gossner MM, Lachat T, Brunet J, Isacsson G, Bouget C, Brustel H, Brandl R, Weisser WW and Muller J (2013) Current Near-to-Nature Forest Management Effects on Functional Trait Composition of Saproxylic Beetles in Beech Forests. Conservation Biology, 27, 605-614
Silvanus bidentatus	Yes	Silvanidae	Cucujoidea	41.4444	60.6667	0.433013	0.826344	175.944	34	24	61.0665	11.3309	0.351806	0.26971	3.1	2.8	3.4	Gossner et al. (2013)		Gossner MM, Lachat T, Brunet J, Isacsson G, Bouget C, Brustel H, Brandl R, Weisser WW and Muller J (2013) Current Near-to-Nature Forest Management Effects on Functional Trait Composition of Saproxylic Beetles in Beech Forests. Conservation Biology, 27, 605-614
Sinodendron cylindricum	Yes	Lucanidae	Scarabaeoidea	50.7391	58.6685	0.498519	0.768602	169.864	42	39	59.447	10.6719	0.349179	0.597406	14	12	16	Seibold et al. (2015)		Seibold S, Brandl R, Buse J, Hothorn T, Schmidl J, Thorn S and Muller J (2015) Association of extinction risk of saproxylic beetles with ecological degradation of forests in Europe. Conservation Biology, 29, 382-657
Soronia grisea	Yes	Nitidulidae	Nitidulidae	70.75	100	0.665512	0.624042	171.804	18	17	59.4985	10.6164	0.569071	0.406195	4.5	3.5	5.5	Zeno.org
Soronia punctatissima	Yes	Nitidulidae	Nitidulidae	46.4286	91	0.57496	0.715378	184.786	14	11	59.4104	10.2898	0.349577	0.222669	5.75	4.5	7	Die Käfer Europas		http://www.coleo-net.de/
Sphaerites glabratus	No	Sphaeritidae	Histeroidea	42.5	57.8333	0.424183	0.805496	151.417	18	17	60.7204	11.1476	0.635648	0.423015	6.25	NA	NA	Seibold et al. (2015)		Seibold S, Brandl R, Buse J, Hothorn T, Schmidl J, Thorn S and Muller J (2015) Association of extinction risk of saproxylic beetles with ecological degradation of forests in Europe. Conservation Biology, 29, 382-600
Sphindus dubius	Yes	Sphindidae	Cucujoidea	62.4	92.2917	0.764865	0.543102	182.633	31	29	60.0255	10.7899	0.546454	0.476399	1.9	1.8	2	Seibold et al. (2015)		Seibold S, Brandl R, Buse J, Hothorn T, Schmidl J, Thorn S and Muller J (2015) Association of extinction risk of saproxylic beetles with ecological degradation of forests in Europe. Conservation Biology, 29, 382-433
Stenichnus bicolor	Yes	Staphylinidae	Staphylinidae	79.5	89.5714	0.766087	0.507317	190.405	33	31	59.3435	9.73429	0.676777	1.33659	1.3	1.25	1.35	Seibold et al. (2015)		Seibold S, Brandl R, Buse J, Hothorn T, Schmidl J, Thorn S and Muller J (2015) Association of extinction risk of saproxylic beetles with ecological degradation of forests in Europe. Conservation Biology, 29, 382-407
Stenichnus collaris	No	Staphylinidae	Staphylinidae	75.6923	91.014	0.850647	0.349055	171.923	37	33	59.3709	8.78787	0.684212	1.46832	1.625	1.55	1.7	Die Käfer Europas		http://www.coleo-net.de/
Stenichnus godarti	Yes	Staphylinidae	Staphylinidae	84.8	95.95	0.798596	0.46173	180.35	15	14	59.4916	10.5726	0.331273	0.479285	1.875	NA	NA	Seibold et al. (2015)		Seibold S, Brandl R, Buse J, Hothorn T, Schmidl J, Thorn S and Muller J (2015) Association of extinction risk of saproxylic beetles with ecological degradation of forests in Europe. Conservation Biology, 29, 382-428
Stenichnus scutellaris	No	Staphylinidae	Staphylinidae	54.6471	89.2647	0.619139	0.677998	162.559	36	30	59.0637	9.13984	0.19619	0.566911	1.45	1.4	1.5	Die Käfer Europas		http://www.coleo-net.de/
Stenurella melanura	Yes	Cerambycidae	Cerambycidae	60.125	90.0729	0.57735	0.739616	199.635	476	192	59.7569	10.6474	0.451464	0.514858	7.5	6	10	Seibold et al. (2015)		Seibold S, Brandl R, Buse J, Hothorn T, Schmidl J, Thorn S and Muller J (2015) Association of extinction risk of saproxylic beetles with ecological degradation of forests in Europe. Conservation Biology, 29, 382-618
Stenus clavicornis	No	Staphylinidae	Staphylinidae	62.2	90.1	0.943398	0.258457	169.8	12	10	59.7524	10.5334	0.829505	0.763724	5.15	5	5.3	Zeno.org
Stephostethus pandellei	Yes	Latridiidae	Latridiidae	59.8519	94	0.564148	0.714528	164.37	83	53	61.1675	11.4044	0.00194625	0.00185814	2.1	NA	NA	Seibold et al. (2015)		Seibold S, Brandl R, Buse J, Hothorn T, Schmidl J, Thorn S and Muller J (2015) Association of extinction risk of saproxylic beetles with ecological degradation of forests in Europe. Conservation Biology, 29, 382-457
Stephostethus rugicollis	Yes	Latridiidae	Latridiidae	75.5417	95.2262	0.782228	0.533667	173.241	70	57	60.6953	11.0221	0.673593	0.849863	1.8	NA	NA	Seibold et al. (2015)		Seibold S, Brandl R, Buse J, Hothorn T, Schmidl J, Thorn S and Muller J (2015) Association of extinction risk of saproxylic beetles with ecological degradation of forests in Europe. Conservation Biology, 29, 382-424
Stictoleptura maculicornis	Yes	Cerambycidae	Cerambycidae	53.0156	89.4167	0.636814	0.671773	189.451	144	112	59.6673	10.3759	0.522601	0.712797	9	8	10	Zeno.org	Leptura maculicornis
Stictoleptura rubra	Yes	Cerambycidae	Cerambycidae	30.2537	49.5821	0.348936	0.987669	225.619	183	68	59.828	10.7727	0.0998308	0.350984	15	10	20	Bily & Mehl (1989)		Bily S & Mehl O (1989) Longhorn Beetles - Coleoptera, Cerambycidae - Of Fennoscandia and Denmark, BRILL
Strophosoma capitatum	Yes	Curculionidae	Curculionidae	66.735	92.9869	0.765453	0.487061	175.16	452	259	59.391	9.89144	0.495204	1.13889	4.1	3	5.2	Die Käfer Europas		http://www.coleo-net.de/
Strophosoma melanogrammum	No	Curculionidae	Curculionidae	53.6	87.5	0.666667	0.167704	181.4	10	9	59.3734	9.38845	0.559479	1.54847	4.75	4	5.5	Die Käfer Europas		http://www.coleo-net.de/
Synchita humeralis	Yes	Zopheridae	Tenebrionoidea	51.8571	95.5417	0.632456	0.658232	184.071	29	25	59.8632	10.62	0.691442	0.689055	3	2.5	4	Seibold et al. (2015)		Seibold S, Brandl R, Buse J, Hothorn T, Schmidl J, Thorn S and Muller J (2015) Association of extinction risk of saproxylic beetles with ecological degradation of forests in Europe. Conservation Biology, 29, 382-524
Syneta betulae	No	Chrysomelidae	Chrysomeloidea	54.4667	90.0909	0.568974	0.723482	168.403	29	27	59.7881	10.7963	0.20889	0.351558	6.45	5.4	7.5	Bienkowski (2004)		Bienkowski AO (2004) Leaf-beetles (Coleoptera: Chrysomelidae) of Eastern Europe: new key to subfamilies, genera, and species. Micron Print
Syntomium aeneum	Yes	Staphylinidae	Staphylinidae	55.6923	99.4444	0.753464	0.676784	183.077	25	24	60.2921	10.9723	0.638621	0.421091	2.5	2	3	Die Käfer Europas		http://www.coleo-net.de/
Tachinus elongatus	No	Staphylinidae	Staphylinidae	38.4091	62.3485	0.410326	0.845699	149.023	28	28	60.2206	10.9541	0.57789	0.409137	7.5	6	9	Die Käfer Europas		http://www.coleo-net.de/
Tachinus laticollis	No	Staphylinidae	Staphylinidae	59.1613	98.8344	0.723713	0.632044	160.213	889	302	60.8625	11.2479	0.555365	0.327373	4.25	4	4.5	Die Käfer Europas		http://www.coleo-net.de/
Tachinus marginellus	No	Staphylinidae	Staphylinidae	86	111.5	1.26886	0.323401	176	10	10	59.761	9.86507	0.293863	1.38408	3.5	3	4	Zeno.org
Tachinus pallipes	No	Staphylinidae	Staphylinidae	80.4737	93.0442	0.908748	0.39937	174.718	382	150	60.6508	11.1141	0.617711	0.384146	5.9	5	6.8	Die Käfer Europas		http://www.coleo-net.de/
Tachinus proximus	No	Staphylinidae	Staphylinidae	43.2222	64	0.759203	0.826344	212.278	12	12	60.2213	10.9895	0.601856	0.368927	7	6	8	Die Käfer Europas		http://www.coleo-net.de/
Tachinus rufipes	No	Staphylinidae	Staphylinidae	51.1667	93.5833	0.712604	0.55366	156.25	31	31	60.1342	10.165	0.54212	1.84465	5.5	5	6	Zeno.org
Tachyporus chrysomelinus	No	Staphylinidae	Staphylinidae	54.125	59.35	0.486504	0.774368	159.312	13	13	60.2916	10.966	0.708637	0.445274	3.75	3.5	4	Die Käfer Europas		http://www.coleo-net.de/
Tachyporus dispar	No	Staphylinidae	Staphylinidae	80.25	93.3333	0.830662	0.41977	172.125	14	10	59.3192	10.3012	0.242773	0.16554	3.75	3.5	4	Die Käfer Europas		http://www.coleo-net.de/
Tetratoma ancora	Yes	Tetratomidae	Tenebrionoidea	69	97.25	0.831479	0.624112	188.5	10	9	59.3871	9.63451	0.85367	1.17098	3.25	3	3.5	Seibold et al. (2015)		Seibold S, Brandl R, Buse J, Hothorn T, Schmidl J, Thorn S and Muller J (2015) Association of extinction risk of saproxylic beetles with ecological degradation of forests in Europe. Conservation Biology, 29, 382-533
Tetropium castaneum	Yes	Cerambycidae	Cerambycidae	44.3871	90.7083	0.517472	0.768894	175.181	159	90	60.6331	11.0211	0.686657	0.539466	13.5	9	18	Seibold et al. (2015)		Seibold S, Brandl R, Buse J, Hothorn T, Schmidl J, Thorn S and Muller J (2015) Association of extinction risk of saproxylic beetles with ecological degradation of forests in Europe. Conservation Biology, 29, 382-655
Tetropium fuscum	Yes	Cerambycidae	Cerambycidae	50.7586	96.4308	0.662656	0.696699	177.841	68	47	60.4953	10.9558	0.723102	0.553955	12.5	NA	12	Seibold et al. (2015)		Seibold S, Brandl R, Buse J, Hothorn T, Schmidl J, Thorn S and Muller J (2015) Association of extinction risk of saproxylic beetles with ecological degradation of forests in Europe. Conservation Biology, 29, 382-652
Thamiaraea cinnamomea	Yes	Staphylinidae	Staphylinidae	51.6842	91.2368	0.613752	0.629431	190.632	44	31	59.372	10.3042	0.254281	0.35981	4	4	4.8	Seibold et al. (2015)		Seibold S, Brandl R, Buse J, Hothorn T, Schmidl J, Thorn S and Muller J (2015) Association of extinction risk of saproxylic beetles with ecological degradation of forests in Europe. Conservation Biology, 29, 382-557
Thanasimus femoralis	Yes	Cleridae	Cleroidea	64.375	94.0417	0.753819	0.537987	163.146	72	51	61.1191	11.3775	0.255397	0.171722	6	NA	NA	Seibold et al. (2015)		Seibold S, Brandl R, Buse J, Hothorn T, Schmidl J, Thorn S and Muller J (2015) Association of extinction risk of saproxylic beetles with ecological degradation of forests in Europe. Conservation Biology, 29, 382-597
Thanasimus formicarius	Yes	Cleridae	Cleroidea	58.027	93.2076	0.637736	0.658519	160.351	374	139	60.9971	11.3079	0.462522	0.315263	8.5	7	10	Seibold et al. (2015)		Seibold S, Brandl R, Buse J, Hothorn T, Schmidl J, Thorn S and Muller J (2015) Association of extinction risk of saproxylic beetles with ecological degradation of forests in Europe. Conservation Biology, 29, 382-626
Thiasophila angulata	No	Staphylinidae	Staphylinidae	59.8	66.85	0.496904	0.763116	173	12	9	59.9078	10.7073	0.446515	0.463164	3	2.8	3.2	Zeno.org
Thymalus limbatus	Yes	Trogossitidae	Cleroidea	60.0714	92.1458	0.714062	0.553999	178.393	56	56	59.1217	9.3475	0.554823	1.06957	6	5	7	Seibold et al. (2015)		Seibold S, Brandl R, Buse J, Hothorn T, Schmidl J, Thorn S and Muller J (2015) Association of extinction risk of saproxylic beetles with ecological degradation of forests in Europe. Conservation Biology, 29, 382-598
Tillus elongatus	Yes	Cleridae	Cleroidea	61.5833	88.9	0.62361	0.664486	196.042	31	24	59.3132	10.0283	0.31959	0.671868	8	6	9	Seibold et al. (2015)		Seibold S, Brandl R, Buse J, Hothorn T, Schmidl J, Thorn S and Muller J (2015) Association of extinction risk of saproxylic beetles with ecological degradation of forests in Europe. Conservation Biology, 29, 382-621
Tomoxia bucephala	Yes	Mordellidae	Tenebrionoidea	50.4211	90.9286	0.56632	0.731907	185.632	139	68	59.8129	10.5834	0.328857	0.601696	7	5	8.5	Seibold et al. (2015)		Seibold S, Brandl R, Buse J, Hothorn T, Schmidl J, Thorn S and Muller J (2015) Association of extinction risk of saproxylic beetles with ecological degradation of forests in Europe. Conservation Biology, 29, 382-607
Trachodes hispidus	Yes	Curculionidae	Curculionidae	45.7391	96	0.598269	0.730541	170.109	42	37	59.5144	10.0019	0.807905	1.22735	3.2	2.8	3.6	Seibold et al. (2015)		Seibold S, Brandl R, Buse J, Hothorn T, Schmidl J, Thorn S and Muller J (2015) Association of extinction risk of saproxylic beetles with ecological degradation of forests in Europe. Conservation Biology, 29, 382-529
Trechus rubens	No	Carabidae	Carabidae	50.6591	93.9643	0.510354	0.757934	167.768	235	73	61.1556	11.3943	0.126878	0.109204	5.75	5	6.5	Die Käfer Europas		http://www.coleo-net.de/
Trichius fasciatus	Yes	Scarabaeidae	Scarabaeidae	60.3168	90.4514	0.682493	0.69488	198.806	372	199	59.8167	10.5171	0.372045	0.56647	10.5	10	13	Seibold et al. (2015)		Seibold S, Brandl R, Buse J, Hothorn T, Schmidl J, Thorn S and Muller J (2015) Association of extinction risk of saproxylic beetles with ecological degradation of forests in Europe. Conservation Biology, 29, 382-638
Trichophya pilicornis	No	Staphylinidae	Staphylinidae	43.95	94.3	0.588905	0.727619	152.675	224	86	61.1558	11.398	0.116402	0.0622614	2.75	2.5	3	Die Käfer Europas		http://www.coleo-net.de/
Trimium brevicorne	Yes	Staphylinidae	Staphylinidae	55.6	91.5333	0.916246	0.331395	160.6	12	9	59.2156	10.096	0.246219	0.426509	1.25	1.15	1.35	Die Käfer Europas		http://www.coleo-net.de/
Triphyllus bicolor	Yes	Mycetophagidae	Tenebrionoidea	46.4	55.4	0.484123	0.776888	204	14	8	58.0701	7.83256	0.00103218	0.000366301	3	3.5	4	Seibold et al. (2015)		Seibold S, Brandl R, Buse J, Hothorn T, Schmidl J, Thorn S and Muller J (2015) Association of extinction risk of saproxylic beetles with ecological degradation of forests in Europe. Conservation Biology, 29, 382-525
Triplax aenea	Yes	Erotylidae	Cucujoidea	54.4615	92.7692	0.644151	0.653679	159.462	25	24	60.0258	10.7119	0.662282	0.741925	3.8	3.3	4.3	Seibold et al. (2015)		Seibold S, Brandl R, Buse J, Hothorn T, Schmidl J, Thorn S and Muller J (2015) Association of extinction risk of saproxylic beetles with ecological degradation of forests in Europe. Conservation Biology, 29, 382-543
Triplax russica	Yes	Erotylidae	Cucujoidea	48.4071	90.6413	0.64295	0.673762	171.654	286	192	59.7915	10.7013	0.382995	0.690354	5.75	5	7	Seibold et al. (2015)		Seibold S, Brandl R, Buse J, Hothorn T, Schmidl J, Thorn S and Muller J (2015) Association of extinction risk of saproxylic beetles with ecological degradation of forests in Europe. Conservation Biology, 29, 382-592
Trixagus carinifrons	No	Throscidae	Elateroidea	68.6154	94.4333	0.846058	0.422413	185.91	38	29	59.7764	10.2197	0.955249	1.23857	2.75	2.5	3	Die Käfer Europas		http://www.coleo-net.de/
Trixagus dermestoides	No	Throscidae	Elateroidea	69.6061	93.8847	0.739726	0.479312	182.884	195	73	59.3331	10.062	0.403098	0.638123	2.65	2.1	3.2	Die Käfer Europas		http://www.coleo-net.de/
Trox scaber	Yes	Trogidae	Scarabaeoidea	55.8	84.8	0.684935	0.618929	163.1	16	9	59.4737	10.7158	0.338384	0.508392	6	5	7	Die Käfer Europas		http://www.coleo-net.de/
Trypodendron domesticum	Yes	Curculionidae	Curculionidae	33.8824	57.7647	0.306892	0.916892	148.176	27	19	59.7719	10.6356	0.354334	0.580995	3.25	3	3.5	Hansen & Jorgensen (2010)		Hansen MDD, Jorgensen O (2010) Insekter I Danmark, Gylendal AS
Trypodendron lineatum	Yes	Curculionidae	Curculionidae	73.3262	94.5688	0.830375	0.443416	167.503	23675	446	61.1077	11.3754	0.274319	0.145095	3	2.8	3.2	Hansen & Jorgensen (2010)		Hansen MDD, Jorgensen O (2010) Insekter I Danmark, Gylendal AS
Trypophloeus bispinulus	Yes	Curculionidae	Curculionidae	64.55	92.5286	0.724867	0.569278	162.175	110	45	59.9492	10.7561	0.117874	0.25099	1.7	1.4	2	Die Käfer Europas		http://www.coleo-net.de/
Tyrus mucronatus	Yes	Staphylinidae	Staphylinidae	55.5	86.2	0.616585	0.681249	170.607	27	26	59.6579	10.5537	0.316535	0.540493	2.3	NA	NA	Seibold et al. (2015)		Seibold S, Brandl R, Buse J, Hothorn T, Schmidl J, Thorn S and Muller J (2015) Association of extinction risk of saproxylic beetles with ecological degradation of forests in Europe. Conservation Biology, 29, 382-469
Wanachia triguttata	Yes	Melandryidae	Tenebrionoidea	43.8333	93	0.566558	0.726427	173.25	10	9	60.4582	11.1998	0.750935	0.261368	2.5	2	3	Die Käfer Europas		http://www.coleo-net.de/
Xantholinus tricolor	Yes	Staphylinidae	Staphylinidae	48.5	96.5	0.658478	0.693923	180.75	17	16	59.6012	10.3976	0.371604	0.720981	10	9	11	Dibb (1948)		Dibb JR (1948) Field Book of Beetles: With Keys to Genera and Species Arranged According to Habitat. A Brown and Sons
Xestobium rufovillosum	Yes	Ptinidae	Ptinidae	48.8182	95.6705	0.65476	0.677678	156.239	235	128	59.0575	9.51547	0.329966	0.887018	7	5	9	Seibold et al. (2015)		Seibold S, Brandl R, Buse J, Hothorn T, Schmidl J, Thorn S and Muller J (2015) Association of extinction risk of saproxylic beetles with ecological degradation of forests in Europe. Conservation Biology, 29, 382-608
Xyleborinus saxesenii	Yes	Curculionidae	Curculionidae	46.4889	92.0462	0.579904	0.621835	182.716	349	68	59.3696	10.3247	0.235443	0.29328	2.2	2	2.4	Die Käfer Europas		http://www.coleo-net.de/
Xylechinus pilosus	Yes	Curculionidae	Curculionidae	58.56	60.19	0.496904	0.763116	169.02	114	45	60.85	11.1679	0.634716	0.507779	2.35	2.5	3	Seibold et al. (2015)		Seibold S, Brandl R, Buse J, Hothorn T, Schmidl J, Thorn S and Muller J (2015) Association of extinction risk of saproxylic beetles with ecological degradation of forests in Europe. Conservation Biology, 29, 382-475
Xylita laevigata	Yes	Melandryidae	Tenebrionoidea	56.6098	90.6873	0.585267	0.706961	165.441	383	234	60.0674	10.9516	0.502076	0.3291	8.25	6	10	Seibold et al. (2015)		Seibold S, Brandl R, Buse J, Hothorn T, Schmidl J, Thorn S and Muller J (2015) Association of extinction risk of saproxylic beetles with ecological degradation of forests in Europe. Conservation Biology, 29, 382-622
Xylophilus corticalis	Yes	Eucnemidae	Elateroidea	54.5758	94.1897	0.513872	0.750971	184.864	187	125	59.5865	10.5727	0.437388	0.902053	5	5	NA	Seibold et al. (2015)		Seibold S, Brandl R, Buse J, Hothorn T, Schmidl J, Thorn S and Muller J (2015) Association of extinction risk of saproxylic beetles with ecological degradation of forests in Europe. Conservation Biology, 29, 382-586
Zyras humeralis	No	Staphylinidae	Staphylinidae	45.8571	94	0.642824	0.715378	171.119	11	11	60.1259	10.895	0.616313	0.573938	6	5.5	6.5	Die Käfer Europas		http://www.coleo-net.de/
Zyras lugens	Yes	Staphylinidae	Staphylinidae	54.8182	91.7879	0.734847	0.568012	156.955	25	20	59.6552	10.12	0.443418	0.810154	4.25	4	4.5	Die Käfer Europas	Pella lugens	http://www.coleo-net.de/

## Sheet: Metadata
Term	Description
Species	Species name
Saproxylic	Yes = species exhibits a saproxylic lifestyle
Family	Family
Family2	Family (if 10 or more members are represented in database) or superfamily (if less than 10 members are represented)
Flight activity period (days)	Flight activity period variable used to represent mobility in main text
MTL (days)	Mean Trapping Length as described in supplementary material
WMSD (months)	Weighted mean standard deviation as described in supplementary material
Seasonality index	Seasonality index as described in supplementary material
Total abundance	Total number of individuals caught
Number of traps (presence)	Total number of traps in which species was caught
Weighted latitude	See main text
Weighted longitude	See main text
Standard deviation of weighted latitude	See main text
Standard deviation of weighted longitude	See main text
Mean body size (mm)	See main text
Minimum body size (mm)	See main text
Maximum body size (mm)	See main text
Size measurement source	Main source of body size measurements
Alternative name in source	If the species was listed in the above source under an alternative name, that name is listed here
full reference/web link	Full reference or web link to source of body size measurements
